# Supplementary material for: In-silico identification of anti-cholera phytochemicals from Indian medicinal plants
Source: PLoS One. 2026 Feb 2;21(2):e0342058. doi: 10.1371/journal.pone.0342058 (PMC12863543; doi:10.1371/journal.pone.0342058)
Supplement: S1 Dataset — A total of 7,607 phytochemicals extracted from 54 medicinal plants are listed, with their PubChem ID or source publications and corresponding source plant. (XLSX) [file pone.0342058.s006.xlsx]

## Sheet: Sheet1
SL. No	Compound CID	Sources	Source Plant
1	44575701	Pubchem	Abrus precatorius
2	6857683		Abrus precatorius
3	370		Abrus precatorius
4	5570		Abrus precatorius
5	638072		Abrus precatorius
6	5280445		Abrus precatorius
7	44257585		Abrus precatorius
8	860		Abrus precatorius
9	914		Abrus precatorius
10	965		Abrus precatorius
11	985		Abrus precatorius
12	1105		Abrus precatorius
13	6036		Abrus precatorius
14	6584		Abrus precatorius
15	11005		Abrus precatorius
16	14104		Abrus precatorius
17	28619		Abrus precatorius
18	66308		Abrus precatorius
19	73145		Abrus precatorius
20	73299		Abrus precatorius
21	92110		Abrus precatorius
22	92803		Abrus precatorius
23	97214		Abrus precatorius
24	114776		Abrus precatorius
25	134606		Abrus precatorius
26	158477		Abrus precatorius
27	159460		Abrus precatorius
28	160511		Abrus precatorius
29	172847		Abrus precatorius
30	188323		Abrus precatorius
31	441552		Abrus precatorius
32	442106		Abrus precatorius
33	442621		Abrus precatorius
34	445639		Abrus precatorius
35	643732		Abrus precatorius
36	647833		Abrus precatorius
37	689043		Abrus precatorius
38	3009615		Abrus precatorius
39	3861164		Abrus precatorius
40	5128032		Abrus precatorius
41	5280934		Abrus precatorius
42	5281628		Abrus precatorius
43	3009614		Abrus precatorius
44	5315641		Abrus precatorius
45	5315715		Abrus precatorius
46	5316029		Abrus precatorius
47	5316110		Abrus precatorius
48	5316321		Abrus precatorius
49	5318389		Abrus precatorius
50	5319499		Abrus precatorius
51	5320902		Abrus precatorius
52	5321482		Abrus precatorius
53	6419886		Abrus precatorius
54	6427071		Abrus precatorius
55	6451058		Abrus precatorius
56	9846221		Abrus precatorius
57	9907682		Abrus precatorius
58	9975772		Abrus precatorius
59	10070738		Abrus precatorius
60	10252820		Abrus precatorius
61	10317374		Abrus precatorius
62	11008084		Abrus precatorius
63	11378574		Abrus precatorius
64	11658330		Abrus precatorius
65	11752118		Abrus precatorius
66	11972325		Abrus precatorius
67	11972327		Abrus precatorius
68	11973680		Abrus precatorius
69	12305360		Abrus precatorius
70	14396678		Abrus precatorius
71	15056832		Abrus precatorius
72	15601259		Abrus precatorius
73	15939608		Abrus precatorius
74	15942855		Abrus precatorius
75	21594179		Abrus precatorius
76	25200727		Abrus precatorius
77	25244109		Abrus precatorius
78	25837754		Abrus precatorius
79	44257521		Abrus precatorius
80	44258417		Abrus precatorius
81	45109773		Abrus precatorius
82	49791957		Abrus precatorius
83	50930798		Abrus precatorius
84	51051617		Abrus precatorius
85	54704420		Abrus precatorius
86	56940673		Abrus precatorius
87	71722135		Abrus precatorius
88	78297546		Abrus precatorius
89	81689849		Abrus precatorius
90	81689850		Abrus precatorius
91	81689851		Abrus precatorius
92	90871502		Abrus precatorius
93	98050819		Abrus precatorius
94	101591983		Abrus precatorius
95	101949505		Abrus precatorius
96	102120185		Abrus precatorius
97	102158651		Abrus precatorius
98	122130063		Abrus precatorius
99	129685601		Abrus precatorius
100	130026771		Abrus precatorius
101	162821301		Abrus precatorius
102	162842630		Abrus precatorius
103	162862113		Abrus precatorius
104	162866497		Abrus precatorius
105	162872928		Abrus precatorius
106	162895962		Abrus precatorius
107	162929767		Abrus precatorius
108	162943239		Abrus precatorius
109	162948074		Abrus precatorius
110	162965363		Abrus precatorius
111	162967467		Abrus precatorius
112	162975749		Abrus precatorius
113	163015450		Abrus precatorius
114	163034502		Abrus precatorius
115	163067810		Abrus precatorius
116	163070416		Abrus precatorius
117	163081991		Abrus precatorius
118	160711	Abrus precatorius Linn (Fabaceae): phytochemistry, ethnomedicinal uses, ethnopharmacology and pharmacological activities	Abrus precatorius
119	5997	Pubchem	Vachellia farnesiana
120	92313		Vachellia farnesiana
121	637542		Vachellia farnesiana
122	1268142		Vachellia farnesiana
123	3084311		Vachellia farnesiana
124	289	Pubchem	Vachellia nilotica
125	341		Vachellia nilotica
126	1203		Vachellia nilotica
127	7428		Vachellia nilotica
128	9064		Vachellia nilotica
129	13849		Vachellia nilotica
130	72276		Vachellia nilotica
131	72277		Vachellia nilotica
132	102150		Vachellia nilotica
133	124021		Vachellia nilotica
134	154212		Vachellia nilotica
135	172146		Vachellia nilotica
136	367141		Vachellia nilotica
137	440221		Vachellia nilotica
138	457801		Vachellia nilotica
139	667495		Vachellia nilotica
140	1794427		Vachellia nilotica
141	5280343		Vachellia nilotica
142	5282750		Vachellia nilotica
143	5312457		Vachellia nilotica
144	5316080		Vachellia nilotica
145	15689618		Vachellia nilotica
146	15689619		Vachellia nilotica
147	15689620		Vachellia nilotica
148	15689621		Vachellia nilotica
149	56649355		Vachellia nilotica
150	74977178		Vachellia nilotica
151	74977180		Vachellia nilotica
152	162870000		Vachellia nilotica
153	162879074		Vachellia nilotica
154	162948308		Vachellia nilotica
155	5375252	Bioactivity and chemical characterization of Acalypha fruticosa Forssk. growing in Saudi Arabia	Acalypha fruticosa
156	49787014		Acalypha fruticosa
157	5280443		Acalypha fruticosa
158	5318767		Acalypha fruticosa
159	3220		Acalypha fruticosa
160	24798693	Pharmacological activities of extracts and isolated compounds of Acalypha Fruticosa Forssk. (Euphorbiaceae)	Acalypha fruticosa
161	5281522		Acalypha fruticosa
162	305	Pubchem	Acalypha Indica
163	6209		Acalypha Indica
164	2471		Acalypha Indica
165	9543616		Acalypha Indica
166	131751124		Acalypha Indica
167	557515		Acalypha Indica
168	10367		Acalypha Indica
169	145455741		Acalypha Indica
170	151003		Acalypha Indica
171	145455853		Acalypha Indica
172	3339		Acalypha Indica
173	446541		Acalypha Indica
174	440473		Acalypha Indica
175	673		Acalypha Indica
176	4330530		Acalypha Indica
177	92136		Acalypha Indica
178	5810		Acalypha Indica
179	442811		Acalypha Indica
180	533879		Acalypha Indica
181	7408195		Acalypha Indica
182	30487		Acalypha Indica
183	4178		Acalypha Indica
184	127293		Acalypha Indica
185	6111564		Acalypha Indica
186	68477		Acalypha Indica
187	624785		Acalypha Indica
188	32414		Acalypha Indica
189	44608779		Acalypha Indica
190	97750		Acalypha Indica
191	6426971		Acalypha Indica
192	264996		Acalypha Indica
193	10107147		Acalypha Indica
194	69661		Acalypha Indica
195	5282923		Acalypha Indica
196	5352624		Acalypha Indica
197	14860		Acalypha Indica
198	3202		Acalypha Indica
199	3034034		Acalypha Indica
200	161210		Acalypha Indica
201	4631		Acalypha Indica
202	4642		Acalypha Indica
203	5284603		Acalypha Indica
204	198149		Acalypha Indica
205	73416		Acalypha Indica
206	160610		Acalypha Indica
207	37464		Acalypha Indica
208	145453627		Acalypha Indica
209	5284604		Acalypha Indica
210	5462328		Acalypha Indica
211	441071		Acalypha Indica
212	25092366		Acalypha Indica
213	164917		Acalypha Indica
214	54765329		Acalypha Indica
215	5282259		Acalypha Indica
216	5283802		Acalypha Indica
217	141310		Acalypha Indica
218	165072		Acalypha Indica
219	10135684		Acalypha Indica
220	145453993		Acalypha Indica
221	11953824		Acalypha Indica
222	14262276		Acalypha Indica
223	76327465		Acalypha Indica
224	656816		Acalypha Indica
225	129318457		Acalypha Indica
226	5281576		Acalypha Indica
227	3114		Acalypha Indica
228	5312859		Acalypha Indica
229	5282968		Acalypha Indica
230	5283012		Acalypha Indica
231	16061058		Acalypha Indica
232	46878892		Acalypha Indica
233	3081462		Acalypha Indica
234	193825		Acalypha Indica
235	6708722		Acalypha Indica
236	12550		Acalypha Indica
237	533930		Acalypha Indica
238	528937		Acalypha Indica
239	21204		Acalypha Indica
240	5364696		Acalypha Indica
241	21205		Acalypha Indica
242	5369119		Acalypha Indica
243	550072		Acalypha Indica
244	20839223	Pubchem	Achyranthes bidentata
245	176079		Achyranthes bidentata
246	10494		Achyranthes bidentata
247	21120798		Achyranthes bidentata
248	101297611		Achyranthes bidentata
249	11799446		Achyranthes bidentata
250	441833		Achyranthes bidentata
251	44308200		Achyranthes bidentata
252	444679		Achyranthes bidentata
253	12315102		Achyranthes bidentata
254	173183		Achyranthes bidentata
255	91453		Achyranthes bidentata
256	92095		Achyranthes bidentata
257	5757		Achyranthes bidentata
258	439423		Achyranthes bidentata
259	99474		Achyranthes bidentata
260	20055294		Achyranthes bidentata
261	5281327		Achyranthes bidentata
262	21123946		Achyranthes bidentata
263	5459840		Achyranthes bidentata
264	15227300		Achyranthes bidentata
265	171117820		Achyranthes bidentata
266	5280794		Achyranthes bidentata
267	222284		Achyranthes bidentata
268	171117819		Achyranthes bidentata
269	171117808		Achyranthes bidentata
270	171117809		Achyranthes bidentata
271	5742590		Achyranthes bidentata
272	441828		Achyranthes bidentata
273	12358616		Achyranthes bidentata
274	15227299		Achyranthes bidentata
275	14376672		Achyranthes bidentata
276	5281331		Achyranthes bidentata
277	171121058		Achyranthes bidentata
278	441831		Achyranthes bidentata
279	5283663		Achyranthes bidentata
280	12315376		Achyranthes bidentata
281	4715126		Achyranthes bidentata
282	6440659		Achyranthes bidentata
283	6306		Achyranthes bidentata
284	6305		Achyranthes bidentata
285	19009		Achyranthes bidentata
286	6140		Achyranthes bidentata
287	6322		Achyranthes bidentata
288	6057		Achyranthes bidentata
289	190		Achyranthes bidentata
290	72322		Achyranthes bidentata
291	160876		Achyranthes bidentata
292	73442		Achyranthes bidentata
293	204		Achyranthes bidentata
294	247		Achyranthes bidentata
295	5280537		Achyranthes bidentata
296	2353		Achyranthes bidentata
297	33032		Achyranthes bidentata
298	7938		Achyranthes bidentata
299	33166		Achyranthes bidentata
300	5280804		Achyranthes bidentata
301	5748601		Achyranthes bidentata
302	5281703		Achyranthes bidentata
303	64982		Achyranthes bidentata
304	5484006		Achyranthes bidentata
305	5282102		Achyranthes bidentata
306	5280805		Achyranthes bidentata
307	5280863		Achyranthes bidentata
308	5281605		Achyranthes bidentata
309	8892		Achyranthes bidentata
310	8094		Achyranthes bidentata
311	379		Achyranthes bidentata
312	135		Achyranthes bidentata
313	8468		Achyranthes bidentata
314	1110		Achyranthes bidentata
315	2266		Achyranthes bidentata
316	24096399		Achyranthes bidentata
317	51692887		Achyranthes bidentata
318	15600		Achyranthes bidentata
319	8182		Achyranthes bidentata
320	12389		Achyranthes bidentata
321	11006		Achyranthes bidentata
322	12398		Achyranthes bidentata
323	11635		Achyranthes bidentata
324	21607625		Achyranthes bidentata
325	100067		Achyranthes bidentata
326	12309694		Achyranthes bidentata
327	7019274		Achyranthes bidentata
328	529893		Achyranthes bidentata
329	71307316		Achyranthes bidentata
330	445858		Achyranthes bidentata
331	177		Achyranthes bidentata
332	702		Achyranthes bidentata
333	8025		Achyranthes bidentata
334	8857		Achyranthes bidentata
335	8063		Achyranthes bidentata
336	637920		Achyranthes bidentata
337	6276		Achyranthes bidentata
338	6184		Achyranthes bidentata
339	7362		Achyranthes bidentata
340	8103		Achyranthes bidentata
341	8051		Achyranthes bidentata
342	14505		Achyranthes bidentata
343	8129		Achyranthes bidentata
344	240		Achyranthes bidentata
345	18827		Achyranthes bidentata
346	5363229		Achyranthes bidentata
347	957		Achyranthes bidentata
348	5317045		Achyranthes bidentata
349	13561		Achyranthes bidentata
350	80165		Achyranthes bidentata
351	5362697		Achyranthes bidentata
352	10408		Achyranthes bidentata
353	6782		Achyranthes bidentata
354	8181		Achyranthes bidentata
355	3026		Achyranthes bidentata
356	161036		Achyranthes bidentata
357	287064		Achyranthes bidentata
358	10584634		Achyranthes bidentata
359	10393		Achyranthes bidentata
360	16928		Achyranthes bidentata
361	5280450		Achyranthes bidentata
362	237332		Achyranthes bidentata
363	54670067		Achyranthes bidentata
364	439709		Achyranthes bidentata
365	10208		Achyranthes bidentata
366	107848		Achyranthes bidentata
367	10639		Achyranthes bidentata
368	50914217		Achyranthes bidentata
369	5254		Achyranthes bidentata
370	14312562		Achyranthes bidentata
371	11165077		Achyranthes bidentata
372	245005	A mini-review on Aconitum ferox: A traditional Chinese plant	Aconitum ferox
373	90478913		Aconitum ferox
374	441713		Aconitum ferox
375	122361873		Aconitum ferox
376	20055812		Aconitum ferox
377	441726		Aconitum ferox
378	60208143		Aconitum ferox
379	76956004		Aconitum ferox
380	29408	Botany and phytochemistry of Adenanthera pavonina L (Rakta Kambal)-A mini review	Adenanthera pavonina
381	536510		Adenanthera pavonina
382	6432250		Adenanthera pavonina
383	11064030		Adenanthera pavonina
384	6432240		Adenanthera pavonina
385	17100		Adenanthera pavonina
386	6432456		Adenanthera pavonina
387	7632		Adenanthera pavonina
388	104633		Adenanthera pavonina
389	15032		Adenanthera pavonina
390	535041		Adenanthera pavonina
391	560917		Adenanthera pavonina
392	562016		Adenanthera pavonina
393	2519		Adenanthera pavonina
394	91700058		Adenanthera pavonina
395	969516		Adenanthera pavonina
396	6602508		Adenanthera pavonina
397	12314472		Adenanthera pavonina
398	73309		Adenanthera pavonina
399	73146		Adenanthera pavonina
400	5281692		Adenanthera pavonina
401	161557		Adenanthera pavonina
402	5281222		Adenanthera pavonina
403	20399		Adenanthera pavonina
404	638278		Adenanthera pavonina
405	5280520		Adenanthera pavonina
406	5487339		Adenanthera pavonina
407	5748416		Adenanthera pavonina
408	6325794		Adenanthera pavonina
409	3084995		Adenanthera pavonina
410	637760		Adenanthera pavonina
411	11850		Adenanthera pavonina
412	92775		Adenanthera pavonina
413	151108		Adenanthera pavonina
414	145706436		Adenanthera pavonina
415	1491		Adenanthera pavonina
416	71341652		Adenanthera pavonina
417	8400		Adenanthera pavonina
418	5988		Adenanthera pavonina
419	164619		Adenanthera pavonina
420	67678	An insight of pharmacognostic and phytopharmacology study of Adenanthera pavonina	Adenanthera pavonina
421	6274		Adenanthera pavonina
422	6106		Adenanthera pavonina
423	5962		Adenanthera pavonina
424	6137		Adenanthera pavonina
425	6287		Adenanthera pavonina
426	96407		Adenanthera pavonina
427	444899		Adenanthera pavonina
428	68072	Pubchem	Adenanthera pavonina
429	76658		Adenanthera pavonina
430	78435		Adenanthera pavonina
431	92900		Adenanthera pavonina
432	112720		Adenanthera pavonina
433	442728		Adenanthera pavonina
434	445638		Adenanthera pavonina
435	138113455		Adenanthera pavonina
436	2355	Pubchem	Aegle marmelos
437	2758		Aegle marmelos
438	4114		Aegle marmelos
439	6199		Aegle marmelos
440	3314		Aegle marmelos
441	6760		Aegle marmelos
442	7463		Aegle marmelos
443	7590		Aegle marmelos
444	8417		Aegle marmelos
445	10212		Aegle marmelos
446	10658		Aegle marmelos
447	10680		Aegle marmelos
448	30771		Aegle marmelos
449	65090		Aegle marmelos
450	68085		Aegle marmelos
451	69502		Aegle marmelos
452	107936		Aegle marmelos
453	158015		Aegle marmelos
454	182073		Aegle marmelos
455	343582		Aegle marmelos
456	444539		Aegle marmelos
457	617263		Aegle marmelos
458	928446		Aegle marmelos
459	1550607		Aegle marmelos
460	5280460		Aegle marmelos
461	5281426		Aegle marmelos
462	5281846		Aegle marmelos
463	5282798		Aegle marmelos
464	11196834		Aegle marmelos
465	13939145		Aegle marmelos
466	44579695		Aegle marmelos
467	44579696		Aegle marmelos
468	45103626		Aegle marmelos
469	71717738		Aegle marmelos
470	102034873		Aegle marmelos
471	1183		Aegle marmelos
472	6214		Aegle marmelos
473	6549		Aegle marmelos
474	6654		Aegle marmelos
475	6923		Aegle marmelos
476	6987		Aegle marmelos
477	7460		Aegle marmelos
478	7461		Aegle marmelos
479	7478		Aegle marmelos
480	8203		Aegle marmelos
481	10205		Aegle marmelos
482	10582		Aegle marmelos
483	11230		Aegle marmelos
484	18818		Aegle marmelos
485	22311		Aegle marmelos
486	26305		Aegle marmelos
487	31253		Aegle marmelos
488	14896		Aegle marmelos
489	64971		Aegle marmelos
490	77409		Aegle marmelos
491	80048		Aegle marmelos
492	92139		Aegle marmelos
493	94221		Aegle marmelos
494	98570		Aegle marmelos
495	106648		Aegle marmelos
496	159931		Aegle marmelos
497	163190772		Aegle marmelos
498	259846	Phytochemical profile and pharmacological activity of Aegle marmelos Linn.	Aegle marmelos
499	267137		Aegle marmelos
500	304040		Aegle marmelos
501	330573		Aegle marmelos
502	334704		Aegle marmelos
503	400073		Aegle marmelos
504	439503		Aegle marmelos
505	442127		Aegle marmelos
506	584354		Aegle marmelos
507	600671		Aegle marmelos
508	1742210		Aegle marmelos
509	1795390		Aegle marmelos
510	3084213		Aegle marmelos
511	5281515		Aegle marmelos
512	5281520		Aegle marmelos
513	5284421		Aegle marmelos
514	5288340		Aegle marmelos
515	5288377		Aegle marmelos
516	5316525		Aegle marmelos
517	5318565		Aegle marmelos
518	5319406		Aegle marmelos
519	5320250		Aegle marmelos
520	6450230		Aegle marmelos
521	6482976		Aegle marmelos
522	9796891		Aegle marmelos
523	10031185		Aegle marmelos
524	10108651		Aegle marmelos
525	10348278		Aegle marmelos
526	10438246		Aegle marmelos
527	10483388		Aegle marmelos
528	11087935		Aegle marmelos
529	11088324		Aegle marmelos
530	11209134		Aegle marmelos
531	11403749		Aegle marmelos
532	11482406		Aegle marmelos
533	11813223		Aegle marmelos
534	11818411		Aegle marmelos
535	13821181		Aegle marmelos
536	13965525		Aegle marmelos
537	14213968		Aegle marmelos
538	14309784		Aegle marmelos
539	15008366		Aegle marmelos
540	15560114		Aegle marmelos
541	42626428		Aegle marmelos
542	44146779		Aegle marmelos
543	44579743		Aegle marmelos
544	44579744		Aegle marmelos
545	46201020		Aegle marmelos
546	46211187		Aegle marmelos
547	46224590		Aegle marmelos
548	56958440		Aegle marmelos
549	56958777		Aegle marmelos
550	71584574		Aegle marmelos
551	71720036		Aegle marmelos
552	73187989		Aegle marmelos
553	75050399		Aegle marmelos
554	75050400		Aegle marmelos
555	78157935		Aegle marmelos
556	101570727		Aegle marmelos
557	123981968		Aegle marmelos
558	129010007		Aegle marmelos
559	162845288		Aegle marmelos
560	162847066		Aegle marmelos
561	162857811		Aegle marmelos
562	162867112		Aegle marmelos
563	162867118		Aegle marmelos
564	162867119		Aegle marmelos
565	162867348		Aegle marmelos
566	162878377		Aegle marmelos
567	162878378		Aegle marmelos
568	162913077		Aegle marmelos
569	162925476		Aegle marmelos
570	162983832		Aegle marmelos
571	163015292		Aegle marmelos
572	163025008		Aegle marmelos
573	163059685		Aegle marmelos
574	163072561		Aegle marmelos
575	163078747		Aegle marmelos
576	163185622		Aegle marmelos
577	163186897		Aegle marmelos
578	163187632		Aegle marmelos
579	163188272		Aegle marmelos
580	163189088		Aegle marmelos
581	131750977	Phytochemical and biological review of Aegle marmelos Linn	Aegle marmelos
582	7794		Aegle marmelos
583	216283		Aegle marmelos
584	326		Aegle marmelos
585	638011		Aegle marmelos
586	440917		Aegle marmelos
587	158928	A REVIEW ON AERVA LANATA: AVENUE OF MEDICINAL PROPERTIES	Aerva lanata
588	158929		Aerva lanata
589	5375436		Aerva lanata
590	5281654		Aerva lanata
591	5353609		Aerva lanata
592	92157		Aerva lanata
593	243		Aerva lanata
594	229021	GCMS-based phytochemical profiling and in vitro pharmacological activities of plant Alangium salviifolium (L.f) Wang	Alangium salviifolium
595	5362826		Alangium salviifolium
596	5364494		Alangium salviifolium
597	70825		Alangium salviifolium
598	17258		Alangium salviifolium
599	5366244		Alangium salviifolium
600	540772		Alangium salviifolium
601	5363333		Alangium salviifolium
602	86472		Alangium salviifolium
603	31256		Alangium salviifolium
604	576372		Alangium salviifolium
605	537445		Alangium salviifolium
606	5364599		Alangium salviifolium
607	20661		Alangium salviifolium
608	20654		Alangium salviifolium
609	15713		Alangium salviifolium
610	20655		Alangium salviifolium
611	20656		Alangium salviifolium
612	17629		Alangium salviifolium
613	17630		Alangium salviifolium
614	17631		Alangium salviifolium
615	20632		Alangium salviifolium
616	17628		Alangium salviifolium
617	557019		Alangium salviifolium
618	10887		Alangium salviifolium
619	20636		Alangium salviifolium
620	66540		Alangium salviifolium
621	22328		Alangium salviifolium
622	95337		Alangium salviifolium
623	19800		Alangium salviifolium
624	520451		Alangium salviifolium
625	11172		Alangium salviifolium
626	18766		Alangium salviifolium
627	5378120		Alangium salviifolium
628	77092		Alangium salviifolium
629	6420802		Alangium salviifolium
630	543523		Alangium salviifolium
631	14257		Alangium salviifolium
632	554635		Alangium salviifolium
633	332		Alangium salviifolium
634	439710		Alangium salviifolium
635	2724705		Alangium salviifolium
636	232703		Alangium salviifolium
637	2682		Alangium salviifolium
638	602819		Alangium salviifolium
639	5364468		Alangium salviifolium
640	28838		Alangium salviifolium
641	610039		Alangium salviifolium
642	519794		Alangium salviifolium
643	10329		Alangium salviifolium
644	552072		Alangium salviifolium
645	9604213		Alangium salviifolium
646	5366269		Alangium salviifolium
647	89437		Alangium salviifolium
648	7503		Alangium salviifolium
649	24624		Alangium salviifolium
650	519415		Alangium salviifolium
651	12391		Alangium salviifolium
652	6781		Alangium salviifolium
653	590929		Alangium salviifolium
654	6423929		Alangium salviifolium
655	534620		Alangium salviifolium
656	12523		Alangium salviifolium
657	545786		Alangium salviifolium
658	19518		Alangium salviifolium
659	545990		Alangium salviifolium
660	10851977	Pharmacological and phytochemical studies of Alangium salvifolium Wang. – A review	Alangium salviifolium
661	442166		Alangium salviifolium
662	442195		Alangium salviifolium
663	6089		Alangium salviifolium
664	72341		Alangium salviifolium
665	681	Pubchem	Alangium salviifolium
666	5145		Alangium salviifolium
667	10219		Alangium salviifolium
668	12009		Alangium salviifolium
669	46695		Alangium salviifolium
670	65380		Alangium salviifolium
671	89640		Alangium salviifolium
672	131248		Alangium salviifolium
673	158671		Alangium salviifolium
674	165003		Alangium salviifolium
675	165327		Alangium salviifolium
676	163190517		Alangium salviifolium
677	170551		Alangium salviifolium
678	185699		Alangium salviifolium
679	441257		Alangium salviifolium
680	441593		Alangium salviifolium
681	442157		Alangium salviifolium
682	442158		Alangium salviifolium
683	442159		Alangium salviifolium
684	442160		Alangium salviifolium
685	442161		Alangium salviifolium
686	3496498		Alangium salviifolium
687	5460435		Alangium salviifolium
688	5462193		Alangium salviifolium
689	10097670		Alangium salviifolium
690	10323881		Alangium salviifolium
691	10369211		Alangium salviifolium
692	10649711		Alangium salviifolium
693	10853265		Alangium salviifolium
694	11162971		Alangium salviifolium
695	11822580		Alangium salviifolium
696	12040990		Alangium salviifolium
697	12302705		Alangium salviifolium
698	13855673		Alangium salviifolium
699	163188546		Alangium salviifolium
700	163184305		Alangium salviifolium
701	163184304		Alangium salviifolium
702	13859062		Alangium salviifolium
703	14080778		Alangium salviifolium
704	14136854		Alangium salviifolium
705	15484573		Alangium salviifolium
706	15484574		Alangium salviifolium
707	20055384		Alangium salviifolium
708	21636211		Alangium salviifolium
709	45271726		Alangium salviifolium
710	45271727		Alangium salviifolium
711	45273489		Alangium salviifolium
712	46865976		Alangium salviifolium
713	51136506		Alangium salviifolium
714	53463261		Alangium salviifolium
715	54302413		Alangium salviifolium
716	54763667		Alangium salviifolium
717	54763668		Alangium salviifolium
718	56589461		Alangium salviifolium
719	56657448		Alangium salviifolium
720	85289449		Alangium salviifolium
721	101630402		Alangium salviifolium
722	101688455		Alangium salviifolium
723	101688456		Alangium salviifolium
724	101688457		Alangium salviifolium
725	101688669		Alangium salviifolium
726	101718132		Alangium salviifolium
727	101718133		Alangium salviifolium
728	101718134		Alangium salviifolium
729	101718137		Alangium salviifolium
730	101937990		Alangium salviifolium
731	101937991		Alangium salviifolium
732	101937992		Alangium salviifolium
733	101937993		Alangium salviifolium
734	101937994		Alangium salviifolium
735	124351303		Alangium salviifolium
736	135423968		Alangium salviifolium
737	135798377		Alangium salviifolium
738	135798378		Alangium salviifolium
739	154496917		Alangium salviifolium
740	154497536		Alangium salviifolium
741	155539560		Alangium salviifolium
742	155541042		Alangium salviifolium
743	162842327		Alangium salviifolium
744	162842328		Alangium salviifolium
745	162869926		Alangium salviifolium
746	162877876		Alangium salviifolium
747	162877877		Alangium salviifolium
748	162880584		Alangium salviifolium
749	162913145		Alangium salviifolium
750	162920618		Alangium salviifolium
751	162936612		Alangium salviifolium
752	162941317		Alangium salviifolium
753	162943115		Alangium salviifolium
754	162988916		Alangium salviifolium
755	162997367		Alangium salviifolium
756	163003830		Alangium salviifolium
757	163003831		Alangium salviifolium
758	163033737		Alangium salviifolium
759	163038712		Alangium salviifolium
760	163041667		Alangium salviifolium
761	163048431		Alangium salviifolium
762	163084518		Alangium salviifolium
763	163088189		Alangium salviifolium
764	163098493		Alangium salviifolium
765	163103628		Alangium salviifolium
766	163098494		Alangium salviifolium
767	15767724	Importance of Alangium salviifolium and Its Pharmacological Update	Alangium salviifolium
768	443420		Alangium salviifolium
769	443418		Alangium salviifolium
770	19	Pubchem	Allium cepa
771	72		Allium cepa
772	191		Allium cepa
773	359		Allium cepa
774	389		Allium cepa
775	469		Allium cepa
776	527		Allium cepa
777	588		Allium cepa
778	611		Allium cepa
779	614		Allium cepa
780	617		Allium cepa
781	750		Allium cepa
782	825		Allium cepa
783	847		Allium cepa
784	857		Allium cepa
785	876		Allium cepa
786	887		Allium cepa
787	938		Allium cepa
788	971		Allium cepa
789	988		Allium cepa
790	994		Allium cepa
791	998		Allium cepa
792	1031		Allium cepa
793	1045		Allium cepa
794	1054		Allium cepa
795	1060		Allium cepa
796	1068		Allium cepa
797	1123		Allium cepa
798	1153		Allium cepa
799	2214		Allium cepa
800	2346		Allium cepa
801	5793		Allium cepa
802	5862		Allium cepa
803	5950		Allium cepa
804	5960		Allium cepa
805	5961		Allium cepa
806	5984		Allium cepa
807	5991		Allium cepa
808	6037		Allium cepa
809	6047		Allium cepa
810	6054		Allium cepa
811	6288		Allium cepa
812	6348		Allium cepa
813	6405		Allium cepa
814	6657		Allium cepa
815	7222		Allium cepa
816	7361		Allium cepa
817	7765		Allium cepa
818	7799		Allium cepa
819	7848		Allium cepa
820	7976		Allium cepa
821	8133		Allium cepa
822	8163		Allium cepa
823	8175		Allium cepa
824	8299		Allium cepa
825	9258		Allium cepa
826	9750		Allium cepa
827	10336		Allium cepa
828	11239		Allium cepa
829	11449		Allium cepa
830	11487		Allium cepa
831	11617		Allium cepa
832	11622		Allium cepa
833	11747		Allium cepa
834	12097		Allium cepa
835	12177		Allium cepa
836	12232		Allium cepa
837	12377		Allium cepa
838	14072		Allium cepa
839	14079		Allium cepa
840	14536		Allium cepa
841	14985		Allium cepa
842	15906		Allium cepa
843	16590		Allium cepa
844	16591		Allium cepa
845	16592		Allium cepa
846	16830		Allium cepa
847	16867		Allium cepa
848	18635		Allium cepa
849	19310		Allium cepa
850	19602		Allium cepa
851	19754		Allium cepa
852	22201		Allium cepa
853	22383		Allium cepa
854	24417		Allium cepa
855	28782		Allium cepa
856	31236		Allium cepa
857	32033		Allium cepa
858	34296		Allium cepa
859	35349		Allium cepa
860	39914		Allium cepa
861	60961		Allium cepa
862	61295		Allium cepa
863	61926		Allium cepa
864	62434		Allium cepa
865	62484		Allium cepa
866	64689		Allium cepa
867	65036		Allium cepa
868	66329		Allium cepa
869	66520		Allium cepa
870	68099		Allium cepa
871	73750		Allium cepa
872	76662		Allium cepa
873	79089		Allium cepa
874	79828		Allium cepa
875	81772		Allium cepa
876	82142		Allium cepa
877	84815		Allium cepa
878	87309		Allium cepa
879	87310		Allium cepa
880	92203		Allium cepa
881	92851		Allium cepa
882	94870		Allium cepa
883	95200		Allium cepa
884	97283		Allium cepa
885	97436		Allium cepa
886	98781		Allium cepa
887	99483		Allium cepa
888	100450		Allium cepa
889	101975		Allium cepa
890	104285		Allium cepa
891	107526		Allium cepa
892	111299		Allium cepa
893	118529		Allium cepa
894	121922		Allium cepa
895	123831		Allium cepa
896	128853		Allium cepa
897	128861		Allium cepa
898	137980		Allium cepa
899	145742		Allium cepa
900	166775		Allium cepa
901	167666		Allium cepa
902	181104		Allium cepa
903	181511		Allium cepa
904	182092		Allium cepa
905	192762		Allium cepa
906	193294		Allium cepa
907	225710		Allium cepa
908	267645		Allium cepa
909	350625		Allium cepa
910	439230		Allium cepa
911	439533		Allium cepa
912	440015		Allium cepa
913	440667		Allium cepa
914	440832		Allium cepa
915	441491		Allium cepa
916	441667		Allium cepa
917	441688		Allium cepa
918	441773		Allium cepa
919	443023		Allium cepa
920	443454		Allium cepa
921	443650		Allium cepa
922	443651		Allium cepa
923	478125		Allium cepa
924	493570		Allium cepa
925	519263		Allium cepa
926	519389		Allium cepa
927	520108		Allium cepa
928	520144		Allium cepa
929	520680		Allium cepa
930	520895		Allium cepa
931	521863		Allium cepa
932	522459		Allium cepa
933	525330		Allium cepa
934	528709		Allium cepa
935	528712		Allium cepa
936	529378		Allium cepa
937	529629		Allium cepa
938	529904		Allium cepa
939	543698		Allium cepa
940	552085		Allium cepa
941	566912		Allium cepa
942	637540		Allium cepa
943	637775		Allium cepa
944	1548883		Allium cepa
945	1549091		Allium cepa
946	2723872		Allium cepa
947	3080775		Allium cepa
948	3083960		Allium cepa
949	3702506		Allium cepa
950	4068592		Allium cepa
951	4300518		Allium cepa
952	4481259		Allium cepa
953	5238478		Allium cepa
954	5255803		Allium cepa
955	5255805		Allium cepa
956	5257127		Allium cepa
957	5280489		Allium cepa
958	5280899		Allium cepa
959	5281112		Allium cepa
960	5281243		Allium cepa
961	5281672		Allium cepa
962	5281699		Allium cepa
963	5282166		Allium cepa
964	5316221		Allium cepa
965	5316496		Allium cepa
966	5318645		Allium cepa
967	5319562		Allium cepa
968	5319754		Allium cepa
969	5319763		Allium cepa
970	5319765		Allium cepa
971	5320722		Allium cepa
972	5320835		Allium cepa
973	5320844		Allium cepa
974	5321950		Allium cepa
975	5352855		Allium cepa
976	5352907		Allium cepa
977	5352908		Allium cepa
978	5353586		Allium cepa
979	5357283		Allium cepa
980	5362584		Allium cepa
981	5366351		Allium cepa
982	5366552		Allium cepa
983	6028462		Allium cepa
984	6164465		Allium cepa
985	6325178		Allium cepa
986	6430024		Allium cepa
987	6430025		Allium cepa
988	6430888		Allium cepa
989	6923516		Allium cepa
990	6971009		Allium cepa
991	6971019		Allium cepa
992	6971033		Allium cepa
993	6971047		Allium cepa
994	6971054		Allium cepa
995	6992086		Allium cepa
996	6992087		Allium cepa
997	6992098		Allium cepa
998	6992103		Allium cepa
999	7043901		Allium cepa
1000	7058174		Allium cepa
1001	7311724		Allium cepa
1002	9578071		Allium cepa
1003	9914062		Allium cepa
1004	10129986		Allium cepa
1005	10143380		Allium cepa
1006	10149650		Allium cepa
1007	10582995		Allium cepa
1008	10887828		Allium cepa
1009	10925912		Allium cepa
1010	11062712		Allium cepa
1011	11215769		Allium cepa
1012	11469380		Allium cepa
1013	11552559		Allium cepa
1014	11859679		Allium cepa
1015	11968470		Allium cepa
1016	11968879		Allium cepa
1017	11968881		Allium cepa
1018	11972442		Allium cepa
1019	12304327		Allium cepa
1020	12305351		Allium cepa
1021	12442954		Allium cepa
1022	12443210		Allium cepa
1023	13738286		Allium cepa
1024	14282775		Allium cepa
1025	14412547		Allium cepa
1026	15558642		Allium cepa
1027	16219826		Allium cepa
1028	19020798		Allium cepa
1029	20209223		Allium cepa
1030	21612414		Allium cepa
1031	21629999		Allium cepa
1032	21766881		Allium cepa
1033	22717407		Allium cepa
1034	24832117		Allium cepa
1035	25180320		Allium cepa
1036	25200522		Allium cepa
1037	25203368		Allium cepa
1038	25246272		Allium cepa
1039	25763847		Allium cepa
1040	26339717		Allium cepa
1041	44256721		Allium cepa
1042	44256740		Allium cepa
1043	44259248		Allium cepa
1044	44259381		Allium cepa
1045	44367445		Allium cepa
1046	50908655		Allium cepa
1047	51399534		Allium cepa
1048	51402807		Allium cepa
1049	51402809		Allium cepa
1050	52185904		Allium cepa
1051	53690146		Allium cepa
1052	53918855		Allium cepa
1053	54708745		Allium cepa
1054	54758556		Allium cepa
1055	55250366		Allium cepa
1056	57360392		Allium cepa
1057	57397115		Allium cepa
1058	58219322		Allium cepa
1059	58219327		Allium cepa
1060	58219330		Allium cepa
1061	58219331		Allium cepa
1062	59366488		Allium cepa
1063	59915712		Allium cepa
1064	71587141		Allium cepa
1065	73157059		Allium cepa
1066	85791428		Allium cepa
1067	87154489		Allium cepa
1068	92131208		Allium cepa
1069	92144476		Allium cepa
1070	92268489		Allium cepa
1071	97046878		Allium cepa
1072	101172043		Allium cepa
1073	101268575		Allium cepa
1074	101409344		Allium cepa
1075	101666798		Allium cepa
1076	101672263		Allium cepa
1077	118989467		Allium cepa
1078	124305241		Allium cepa
1079	129712290		Allium cepa
1080	129850613		Allium cepa
1081	154496402		Allium cepa
1082	154496409		Allium cepa
1083	154496973		Allium cepa
1084	154497121		Allium cepa
1085	154497173		Allium cepa
1086	157009857		Allium cepa
1087	162848682		Allium cepa
1088	162878738		Allium cepa
1089	162902494		Allium cepa
1090	162915672		Allium cepa
1091	162915673		Allium cepa
1092	162935740		Allium cepa
1093	162935741		Allium cepa
1094	162975933		Allium cepa
1095	162975934		Allium cepa
1096	162980596		Allium cepa
1097	163016277		Allium cepa
1098	163184125		Allium cepa
1099	163185455		Allium cepa
1100	163185597		Allium cepa
1101	163185794		Allium cepa
1102	163188855		Allium cepa
1103	163190145		Allium cepa
1104	163192683		Allium cepa
1105	163195065		Allium cepa
1106	13367		Allium cepa
1107	66282		Allium cepa
1108	180441		Allium cepa
1109	443915		Allium cepa
1110	517460		Allium cepa
1111	522458		Allium cepa
1112	525403		Allium cepa
1113	526661		Allium cepa
1114	528859		Allium cepa
1115	529383		Allium cepa
1116	5352728		Allium cepa
1117	13939864		Allium cepa
1118	14391671		Allium cepa
1119	15811990		Allium cepa
1120	25202184		Allium cepa
1121	40528043		Allium cepa
1122	91808874		Allium cepa
1123	101197584		Allium cepa
1124	101658008		Allium cepa
1125	9863607	Pubchem	Allium wallichii
1126	10631273		Allium wallichii
1127	56925681		Allium wallichii
1128	60144918		Allium wallichii
1129	136584	TLC and Nutritional Composition Analysis of Allium	Allium wallichii
1130	99516		Allium wallichii
1131	136207	Study of phytochemical, anti-microbial, anti-oxidant, and anti-cancer properties of Allium wallichii	Allium wallichii
1132	67795		Allium wallichii
1133	72326	Pubchem	Alstonia scholaris
1134	73170		Alstonia scholaris
1135	92842		Alstonia scholaris
1136	100004		Alstonia scholaris
1137	145937		Alstonia scholaris
1138	160483		Alstonia scholaris
1139	161336		Alstonia scholaris
1140	185605		Alstonia scholaris
1141	251561		Alstonia scholaris
1142	541842		Alstonia scholaris
1143	555295		Alstonia scholaris
1144	597842		Alstonia scholaris
1145	625160		Alstonia scholaris
1146	630859		Alstonia scholaris
1147	969486		Alstonia scholaris
1148	3530570		Alstonia scholaris
1149	4240866		Alstonia scholaris
1150	4490621		Alstonia scholaris
1151	5087855		Alstonia scholaris
1152	5280619		Alstonia scholaris
1153	5315685		Alstonia scholaris
1154	5317005		Alstonia scholaris
1155	5319106		Alstonia scholaris
1156	5320957		Alstonia scholaris
1157	5492234		Alstonia scholaris
1158	6398565		Alstonia scholaris
1159	6419959		Alstonia scholaris
1160	6432467		Alstonia scholaris
1161	6442570		Alstonia scholaris
1162	6482977		Alstonia scholaris
1163	7163172		Alstonia scholaris
1164	9845703		Alstonia scholaris
1165	9973540		Alstonia scholaris
1166	10246517		Alstonia scholaris
1167	10258888		Alstonia scholaris
1168	10336557		Alstonia scholaris
1169	10672002		Alstonia scholaris
1170	10713935		Alstonia scholaris
1171	10899112		Alstonia scholaris
1172	10948159		Alstonia scholaris
1173	10991442		Alstonia scholaris
1174	11908310		Alstonia scholaris
1175	11953926		Alstonia scholaris
1176	11969476		Alstonia scholaris
1177	11969856		Alstonia scholaris
1178	13783712		Alstonia scholaris
1179	13783713		Alstonia scholaris
1180	13783720		Alstonia scholaris
1181	14109838		Alstonia scholaris
1182	14194343		Alstonia scholaris
1183	14442600		Alstonia scholaris
1184	14706138		Alstonia scholaris
1185	14706144		Alstonia scholaris
1186	15558572		Alstonia scholaris
1187	15558574		Alstonia scholaris
1188	16114922		Alstonia scholaris
1189	20839798		Alstonia scholaris
1190	21586664		Alstonia scholaris
1191	21589744		Alstonia scholaris
1192	22833654		Alstonia scholaris
1193	38735514		Alstonia scholaris
1194	46229103		Alstonia scholaris
1195	46229104		Alstonia scholaris
1196	49850932		Alstonia scholaris
1197	50900051		Alstonia scholaris
1198	51136406		Alstonia scholaris
1199	57506220		Alstonia scholaris
1200	70698176		Alstonia scholaris
1201	71523872		Alstonia scholaris
1202	71523873		Alstonia scholaris
1203	71768191		Alstonia scholaris
1204	74015882		Alstonia scholaris
1205	77916134		Alstonia scholaris
1206	85473463		Alstonia scholaris
1207	90479136		Alstonia scholaris
1208	91895416		Alstonia scholaris
1209	91895417		Alstonia scholaris
1210	95224807		Alstonia scholaris
1211	101286269		Alstonia scholaris
1212	101297632		Alstonia scholaris
1213	101515392		Alstonia scholaris
1214	101515393		Alstonia scholaris
1215	101589338		Alstonia scholaris
1216	101589339		Alstonia scholaris
1217	101741721		Alstonia scholaris
1218	102004475		Alstonia scholaris
1219	102034145		Alstonia scholaris
1220	134716702		Alstonia scholaris
1221	137795285		Alstonia scholaris
1222	138113841		Alstonia scholaris
1223	139585573		Alstonia scholaris
1224	154496892		Alstonia scholaris
1225	154497529		Alstonia scholaris
1226	162869512		Alstonia scholaris
1227	162884529		Alstonia scholaris
1228	162922657		Alstonia scholaris
1229	162941165		Alstonia scholaris
1230	162945081		Alstonia scholaris
1231	162959274		Alstonia scholaris
1232	162980366		Alstonia scholaris
1233	162982178		Alstonia scholaris
1234	162996737		Alstonia scholaris
1235	162996738		Alstonia scholaris
1236	163012381		Alstonia scholaris
1237	163027793		Alstonia scholaris
1238	163047197		Alstonia scholaris
1239	163184344		Alstonia scholaris
1240	163185170		Alstonia scholaris
1241	163185469		Alstonia scholaris
1242	163185509		Alstonia scholaris
1243	163186553		Alstonia scholaris
1244	163186991		Alstonia scholaris
1245	163187686		Alstonia scholaris
1246	163188389		Alstonia scholaris
1247	163189888		Alstonia scholaris
1248	163189896		Alstonia scholaris
1249	163193290		Alstonia scholaris
1250	163193462		Alstonia scholaris
1251	163193794		Alstonia scholaris
1252	163193843		Alstonia scholaris
1253	64945	Alstonia scholaris: It’s Phytochemistry and pharmacology	Alstonia scholaris
1254	6432254		Alstonia scholaris
1255	6427501		Alstonia scholaris
1256	7654		Alstonia scholaris
1257	21159178		Alstonia scholaris
1258	21589739		Alstonia scholaris
1259	12309276		Alstonia scholaris
1260	139041048		Alstonia scholaris
1261	5282149		Alstonia scholaris
1262	5318644		Alstonia scholaris
1263	165430720		Alstonia scholaris
1264	13891912		Alstonia scholaris
1265	14707744		Alstonia scholaris
1266	71307282		Alstonia scholaris
1267	131844997		Alstonia scholaris
1268	102004590		Alstonia scholaris
1269	101690		Alstonia scholaris
1270	2734086		Alstonia scholaris
1271	5479773		Alstonia scholaris
1272	24883687		Alstonia scholaris
1273	10314057		Alstonia scholaris
1274	163184156	PubChem	Amaranthus spinosus
1275	163184186		Amaranthus spinosus
1276	5951		Amaranthus spinosus
1277	10235		Amaranthus spinosus
1278	71080		Amaranthus spinosus
1279	94259		Amaranthus spinosus
1280	182145		Amaranthus spinosus
1281	2723790		Amaranthus spinosus
1282	5280961		Amaranthus spinosus
1283	5281797		Amaranthus spinosus
1284	5281814		Amaranthus spinosus
1285	5282822		Amaranthus spinosus
1286	5351589		Amaranthus spinosus
1287	5490139		Amaranthus spinosus
1288	5748551		Amaranthus spinosus
1289	21829484		Amaranthus spinosus
1290	25171260		Amaranthus spinosus
1291	26250194		Amaranthus spinosus
1292	101939797		Amaranthus spinosus
1293	129636927		Amaranthus spinosus
1294	162910869		Amaranthus spinosus
1295	162932993		Amaranthus spinosus
1296	163017450		Amaranthus spinosus
1297	163193602		Amaranthus spinosus
1298	12665	Phytochemical Analysis and Identification of Bio-active compounds in Ethanolic leaf extract of Amaranthus spinosus	Amaranthus spinosus
1299	4162		Amaranthus spinosus
1300	12297		Amaranthus spinosus
1301	335	PubChem	Azadirachta indica
1302	342		Azadirachta indica
1303	460		Azadirachta indica
1304	996		Azadirachta indica
1305	2879		Azadirachta indica
1306	3248		Azadirachta indica
1307	6656		Azadirachta indica
1308	7800		Azadirachta indica
1309	8193		Azadirachta indica
1310	10964		Azadirachta indica
1311	11463		Azadirachta indica
1312	13187		Azadirachta indica
1313	31238		Azadirachta indica
1314	31245		Azadirachta indica
1315	31289		Azadirachta indica
1316	31291		Azadirachta indica
1317	65084		Azadirachta indica
1318	70954		Azadirachta indica
1319	76015		Azadirachta indica
1320	81696		Azadirachta indica
1321	83412		Azadirachta indica
1322	92221		Azadirachta indica
1323	94162		Azadirachta indica
1324	94249		Azadirachta indica
1325	94403		Azadirachta indica
1326	101977		Azadirachta indica
1327	104884		Azadirachta indica
1328	108058		Azadirachta indica
1329	125468		Azadirachta indica
1330	126566		Azadirachta indica
1331	129754		Azadirachta indica
1332	138824		Azadirachta indica
1333	157277		Azadirachta indica
1334	177090		Azadirachta indica
1335	178770		Azadirachta indica
1336	180429		Azadirachta indica
1337	184937		Azadirachta indica
1338	189403		Azadirachta indica
1339	189404		Azadirachta indica
1340	189660		Azadirachta indica
1341	189704		Azadirachta indica
1342	189706		Azadirachta indica
1343	189726		Azadirachta indica
1344	189727		Azadirachta indica
1345	189728		Azadirachta indica
1346	440967		Azadirachta indica
1347	440968		Azadirachta indica
1348	441005		Azadirachta indica
1349	442153		Azadirachta indica
1350	442359		Azadirachta indica
1351	443158		Azadirachta indica
1352	480764		Azadirachta indica
1353	484588		Azadirachta indica
1354	518975		Azadirachta indica
1355	521941		Azadirachta indica
1356	595524		Azadirachta indica
1357	636837		Azadirachta indica
1358	643654		Azadirachta indica
1359	1713001		Azadirachta indica
1360	1810796		Azadirachta indica
1361	3034112		Azadirachta indica
1362	5280435		Azadirachta indica
1363	5280459		Azadirachta indica
1364	5280704		Azadirachta indica
1365	5281310		Azadirachta indica
1366	5281553		Azadirachta indica
1367	5283640		Azadirachta indica
1368	5315396		Azadirachta indica
1369	5319706		Azadirachta indica
1370	5367462		Azadirachta indica
1371	6434062		Azadirachta indica
1372	6437066		Azadirachta indica
1373	6442906		Azadirachta indica
1374	6451598		Azadirachta indica
1375	9548705		Azadirachta indica
1376	10181133		Azadirachta indica
1377	10442609		Azadirachta indica
1378	10505484		Azadirachta indica
1379	10628287		Azadirachta indica
1380	10906239		Azadirachta indica
1381	11095397		Azadirachta indica
1382	11119228		Azadirachta indica
1383	11192900		Azadirachta indica
1384	11243273		Azadirachta indica
1385	11334829		Azadirachta indica
1386	11770062		Azadirachta indica
1387	11798426		Azadirachta indica
1388	11870456		Azadirachta indica
1389	12004512		Azadirachta indica
1390	12011153		Azadirachta indica
1391	12046149		Azadirachta indica
1392	12069125		Azadirachta indica
1393	12072821		Azadirachta indica
1394	12302222		Azadirachta indica
1395	12302226		Azadirachta indica
1396	12302227		Azadirachta indica
1397	12302228		Azadirachta indica
1398	12302243		Azadirachta indica
1399	12303902		Azadirachta indica
1400	12305246		Azadirachta indica
1401	12305247		Azadirachta indica
1402	12306053		Azadirachta indica
1403	12308714		Azadirachta indica
1404	12308716		Azadirachta indica
1405	12309449		Azadirachta indica
1406	12310089		Azadirachta indica
1407	12313023		Azadirachta indica
1408	12313376		Azadirachta indica
1409	12376292		Azadirachta indica
1410	12677834		Azadirachta indica
1411	13834020		Azadirachta indica
1412	13875741		Azadirachta indica
1413	13875774		Azadirachta indica
1414	14136864		Azadirachta indica
1415	14194023		Azadirachta indica
1416	14218028		Azadirachta indica
1417	14287157		Azadirachta indica
1418	14287159		Azadirachta indica
1419	14458886		Azadirachta indica
1420	14467538		Azadirachta indica
1421	14492795		Azadirachta indica
1422	14807789		Azadirachta indica
1423	14845542		Azadirachta indica
1424	14845550		Azadirachta indica
1425	15485379		Azadirachta indica
1426	15560276		Azadirachta indica
1427	15560423		Azadirachta indica
1428	15840160		Azadirachta indica
1429	15885442		Azadirachta indica
1430	15885443		Azadirachta indica
1431	15934443		Azadirachta indica
1432	16396350		Azadirachta indica
1433	16722121		Azadirachta indica
1434	16722130		Azadirachta indica
1435	20056138		Azadirachta indica
1436	21581301		Azadirachta indica
1437	21581584		Azadirachta indica
1438	21592304		Azadirachta indica
1439	21597549		Azadirachta indica
1440	21600035		Azadirachta indica
1441	21632833		Azadirachta indica
1442	21725521		Azadirachta indica
1443	23256847		Azadirachta indica
1444	24879663		Azadirachta indica
1445	25769005		Azadirachta indica
1446	40469553		Azadirachta indica
1447	40469561		Azadirachta indica
1448	42433469		Azadirachta indica
1449	42607958		Azadirachta indica
1450	42608071		Azadirachta indica
1451	42608075		Azadirachta indica
1452	42608116		Azadirachta indica
1453	44259428		Azadirachta indica
1454	44566526		Azadirachta indica
1455	44567124		Azadirachta indica
1456	44567142		Azadirachta indica
1457	44575793		Azadirachta indica
1458	44614139		Azadirachta indica
1459	44631202		Azadirachta indica
1460	44715635		Azadirachta indica
1461	45268397		Azadirachta indica
1462	46173826		Azadirachta indica
1463	46919586		Azadirachta indica
1464	49863985		Azadirachta indica
1465	49864004		Azadirachta indica
1466	49864005		Azadirachta indica
1467	49864006		Azadirachta indica
1468	51694242		Azadirachta indica
1469	52951756		Azadirachta indica
1470	52951892		Azadirachta indica
1471	52951893		Azadirachta indica
1472	52951894		Azadirachta indica
1473	52951895		Azadirachta indica
1474	52952011		Azadirachta indica
1475	52952012		Azadirachta indica
1476	52952013		Azadirachta indica
1477	52952112		Azadirachta indica
1478	52952113		Azadirachta indica
1479	52952216		Azadirachta indica
1480	52952322		Azadirachta indica
1481	52952323		Azadirachta indica
1482	52952435		Azadirachta indica
1483	52952436		Azadirachta indica
1484	52952437		Azadirachta indica
1485	54580354		Azadirachta indica
1486	54580355		Azadirachta indica
1487	54581352		Azadirachta indica
1488	54583361		Azadirachta indica
1489	54585273		Azadirachta indica
1490	54587249		Azadirachta indica
1491	56841069		Azadirachta indica
1492	70697879		Azadirachta indica
1493	70697889		Azadirachta indica
1494	71338636		Azadirachta indica
1495	73356511		Azadirachta indica
1496	74073445		Azadirachta indica
1497	74336648		Azadirachta indica
1498	76311433		Azadirachta indica
1499	76316558		Azadirachta indica
1500	76316561		Azadirachta indica
1501	76317961		Azadirachta indica
1502	76327056		Azadirachta indica
1503	76685092		Azadirachta indica
1504	91886694		Azadirachta indica
1505	101026859		Azadirachta indica
1506	101034965		Azadirachta indica
1507	101153492		Azadirachta indica
1508	101153494		Azadirachta indica
1509	101280240		Azadirachta indica
1510	101289833		Azadirachta indica
1511	101355584		Azadirachta indica
1512	101529198		Azadirachta indica
1513	101602319		Azadirachta indica
1514	101602320		Azadirachta indica
1515	101602321		Azadirachta indica
1516	101634707		Azadirachta indica
1517	101919043		Azadirachta indica
1518	101936072		Azadirachta indica
1519	101999884		Azadirachta indica
1520	102063005		Azadirachta indica
1521	102149247		Azadirachta indica
1522	102285347		Azadirachta indica
1523	102316534		Azadirachta indica
1524	102316535		Azadirachta indica
1525	124305339		Azadirachta indica
1526	124629574		Azadirachta indica
1527	131676058		Azadirachta indica
1528	131705161		Azadirachta indica
1529	131875206		Azadirachta indica
1530	138115244		Azadirachta indica
1531	139057501		Azadirachta indica
1532	152743364		Azadirachta indica
1533	154496877		Azadirachta indica
1534	154497094		Azadirachta indica
1535	154497120		Azadirachta indica
1536	154497153		Azadirachta indica
1537	162842140		Azadirachta indica
1538	162845059		Azadirachta indica
1539	162853040		Azadirachta indica
1540	162853683		Azadirachta indica
1541	162867134		Azadirachta indica
1542	162874247		Azadirachta indica
1543	162874358		Azadirachta indica
1544	162876410		Azadirachta indica
1545	162876411		Azadirachta indica
1546	162880289		Azadirachta indica
1547	162884805		Azadirachta indica
1548	162888038		Azadirachta indica
1549	162890111		Azadirachta indica
1550	162893251		Azadirachta indica
1551	162895380		Azadirachta indica
1552	162895538		Azadirachta indica
1553	162897369		Azadirachta indica
1554	162900804		Azadirachta indica
1555	162902728		Azadirachta indica
1556	162905858		Azadirachta indica
1557	162910955		Azadirachta indica
1558	162917693		Azadirachta indica
1559	162918748		Azadirachta indica
1560	162920427		Azadirachta indica
1561	162920428		Azadirachta indica
1562	162921038		Azadirachta indica
1563	162921039		Azadirachta indica
1564	162922533		Azadirachta indica
1565	162925999		Azadirachta indica
1566	162934403		Azadirachta indica
1567	162938666		Azadirachta indica
1568	162940876		Azadirachta indica
1569	162949507		Azadirachta indica
1570	162951523		Azadirachta indica
1571	162952996		Azadirachta indica
1572	162953557		Azadirachta indica
1573	162955224		Azadirachta indica
1574	162956849		Azadirachta indica
1575	162957338		Azadirachta indica
1576	162963358		Azadirachta indica
1577	162963628		Azadirachta indica
1578	162964435		Azadirachta indica
1579	162968547		Azadirachta indica
1580	162970859		Azadirachta indica
1581	162973005		Azadirachta indica
1582	162973509		Azadirachta indica
1583	162973510		Azadirachta indica
1584	162974828		Azadirachta indica
1585	162975776		Azadirachta indica
1586	162975883		Azadirachta indica
1587	162976009		Azadirachta indica
1588	162984585		Azadirachta indica
1589	162993729		Azadirachta indica
1590	162995221		Azadirachta indica
1591	162995965		Azadirachta indica
1592	162999362		Azadirachta indica
1593	163003554		Azadirachta indica
1594	163003555		Azadirachta indica
1595	163004540		Azadirachta indica
1596	163005368		Azadirachta indica
1597	163010578		Azadirachta indica
1598	163011590		Azadirachta indica
1599	163012984		Azadirachta indica
1600	163017755		Azadirachta indica
1601	163018012		Azadirachta indica
1602	163026908		Azadirachta indica
1603	163029829		Azadirachta indica
1604	163030723		Azadirachta indica
1605	163030830		Azadirachta indica
1606	163033851		Azadirachta indica
1607	163036215		Azadirachta indica
1608	163040884		Azadirachta indica
1609	163042119		Azadirachta indica
1610	163042754		Azadirachta indica
1611	163045194		Azadirachta indica
1612	163046290		Azadirachta indica
1613	163046350		Azadirachta indica
1614	163047849		Azadirachta indica
1615	163049962		Azadirachta indica
1616	163057991		Azadirachta indica
1617	163063327		Azadirachta indica
1618	163063328		Azadirachta indica
1619	163070745		Azadirachta indica
1620	163075826		Azadirachta indica
1621	163075861		Azadirachta indica
1622	163080755		Azadirachta indica
1623	163082705		Azadirachta indica
1624	163082706		Azadirachta indica
1625	163084105		Azadirachta indica
1626	163085934		Azadirachta indica
1627	163086875		Azadirachta indica
1628	163105607		Azadirachta indica
1629	163185371		Azadirachta indica
1630	163185419		Azadirachta indica
1631	163187092		Azadirachta indica
1632	163188089		Azadirachta indica
1633	163188791		Azadirachta indica
1634	163192272		Azadirachta indica
1635	163193561		Azadirachta indica
1636	163193927		Azadirachta indica
1637	163194738		Azadirachta indica
1638	163195533		Azadirachta indica
1639	984		Azadirachta indica
1640	7462		Azadirachta indica
1641	185704		Azadirachta indica
1642	445070		Azadirachta indica
1643	636665		Azadirachta indica
1644	5281519		Azadirachta indica
1645	5281855		Azadirachta indica
1646	12011152		Azadirachta indica
1647	14194026		Azadirachta indica
1648	14543705		Azadirachta indica
1649	21121178		Azadirachta indica
1650	21626263		Azadirachta indica
1651	23631883		Azadirachta indica
1652	24850147		Azadirachta indica
1653	24862055		Azadirachta indica
1654	24862056		Azadirachta indica
1655	53493837		Azadirachta indica
1656	71446639		Azadirachta indica
1657	71681434		Azadirachta indica
1658	73354987		Azadirachta indica
1659	76309326		Azadirachta indica
1660	76309327		Azadirachta indica
1661	101650343		Azadirachta indica
1662	101754528		Azadirachta indica
1663	162970037		Azadirachta indica
1664	163184214		Azadirachta indica
1665	163184250		Azadirachta indica
1666	163184251		Azadirachta indica
1667	206	Pubchem	Musa paradisiaca
1668	595		Musa paradisiaca
1669	791		Musa paradisiaca
1670	1130		Musa paradisiaca
1671	2969		Musa paradisiaca
1672	3893		Musa paradisiaca
1673	6613		Musa paradisiaca
1674	10607		Musa paradisiaca
1675	445354		Musa paradisiaca
1676	445580		Musa paradisiaca
1677	446284		Musa paradisiaca
1678	1549095		Musa paradisiaca
1679	3035544		Musa paradisiaca
1680	3651426		Musa paradisiaca
1681	5280372		Musa paradisiaca
1682	5280483		Musa paradisiaca
1683	5280933		Musa paradisiaca
1684	5315204		Musa paradisiaca
1685	6384256		Musa paradisiaca
1686	6419725		Musa paradisiaca
1687	6441299		Musa paradisiaca
1688	6857581		Musa paradisiaca
1689	9913656		Musa paradisiaca
1690	14229357		Musa paradisiaca
1691	14583617		Musa paradisiaca
1692	15108759		Musa paradisiaca
1693	15108761		Musa paradisiaca
1694	15108762		Musa paradisiaca
1695	15108763		Musa paradisiaca
1696	24798687		Musa paradisiaca
1697	44272391		Musa paradisiaca
1698	57397079		Musa paradisiaca
1699	100917934		Musa paradisiaca
1700	101209468		Musa paradisiaca
1701	102192794		Musa paradisiaca
1702	122396785		Musa paradisiaca
1703	157009720		Musa paradisiaca
1704	157009721		Musa paradisiaca
1705	157009722		Musa paradisiaca
1706	157009723		Musa paradisiaca
1707	157009724		Musa paradisiaca
1708	165361274		Musa paradisiaca
1709	5282847	Taxonomical, Phytochemical and Pharmacological Reviews of Musa sapientum var. Paradisiaca	Musa paradisiaca
1710	439260		Musa paradisiaca
1711	5202		Musa paradisiaca
1712	71629		Musa paradisiaca
1713	5316860		Musa paradisiaca
1714	44570408		Musa paradisiaca
1715	94204	A review of the ethnomedicinal, antimicrobial, and phytochemical properties of Musa paradisiaca	Musa paradisiaca
1716	188316		Andrographis paniculata
1717	5281601		Andrographis paniculata
1718	5318369		Andrographis paniculata
1719	13963777		Andrographis paniculata
1720	14887327		Andrographis paniculata
1721	709		Andrographis paniculata
1722	896		Andrographis paniculata
1723	2518		Andrographis paniculata
1724	7175		Andrographis paniculata
1725	7456		Andrographis paniculata
1726	8003		Andrographis paniculata
1727	8434		Andrographis paniculata
1728	9018		Andrographis paniculata
1729	14258		Andrographis paniculata
1730	62346		Andrographis paniculata
1731	145386		Andrographis paniculata
1732	343586		Andrographis paniculata
1733	442894		Andrographis paniculata
1734	452936		Andrographis paniculata
1735	637300		Andrographis paniculata
1736	637463		Andrographis paniculata
1737	638303		Andrographis paniculata
1738	643801		Andrographis paniculata
1739	1794425		Andrographis paniculata
1740	2772111		Andrographis paniculata
1741	3033866		Andrographis paniculata
1742	3084961		Andrographis paniculata
1743	5272653		Andrographis paniculata
1744	5281653		Andrographis paniculata
1745	5281665		Andrographis paniculata
1746	5281780		Andrographis paniculata
1747	5282745		Andrographis paniculata
1748	5315832		Andrographis paniculata
1749	5316432		Andrographis paniculata
1750	5316570		Andrographis paniculata
1751	5318465		Andrographis paniculata
1752	5318484		Andrographis paniculata
1753	5318498		Andrographis paniculata
1754	5318506		Andrographis paniculata
1755	5318512		Andrographis paniculata
1756	5318517		Andrographis paniculata
1757	5319878		Andrographis paniculata
1758	5320049		Andrographis paniculata
1759	5320399		Andrographis paniculata
1760	5320404		Andrographis paniculata
1761	5320406		Andrographis paniculata
1762	5320547		Andrographis paniculata
1763	5321341		Andrographis paniculata
1764	5351516		Andrographis paniculata
1765	5352982		Andrographis paniculata
1766	5358902		Andrographis paniculata
1767	5362793		Andrographis paniculata
1768	5378284		Andrographis paniculata
1769	5488686		Andrographis paniculata
1770	5708351		Andrographis paniculata
1771	6051497		Andrographis paniculata
1772	6325727		Andrographis paniculata
1773	6326040		Andrographis paniculata
1774	6381428		Andrographis paniculata
1775	6430833		Andrographis paniculata
1776	6473762		Andrographis paniculata
1777	6540717		Andrographis paniculata
1778	7067324		Andrographis paniculata
1779	7067325		Andrographis paniculata
1780	7091237		Andrographis paniculata
1781	7091238		Andrographis paniculata
1782	9848024		Andrographis paniculata
1783	9905648		Andrographis paniculata
1784	9975052		Andrographis paniculata
1785	10473975		Andrographis paniculata
1786	10948318		Andrographis paniculata
1787	11078630		Andrographis paniculata
1788	11519131		Andrographis paniculata
1789	11533372		Andrographis paniculata
1790	11576609		Andrographis paniculata
1791	11624161		Andrographis paniculata
1792	11631693		Andrographis paniculata
1793	11666871		Andrographis paniculata
1794	11821485		Andrographis paniculata
1795	11854372		Andrographis paniculata
1796	11869597		Andrographis paniculata
1797	11968627		Andrographis paniculata
1798	11968631		Andrographis paniculata
1799	11972371		Andrographis paniculata
1800	11972378		Andrographis paniculata
1801	12000062		Andrographis paniculata
1802	12098358		Andrographis paniculata
1803	12135218		Andrographis paniculata
1804	12135219		Andrographis paniculata
1805	12310830		Andrographis paniculata
1806	12443163		Andrographis paniculata
1807	13963762		Andrographis paniculata
1808	13963769		Andrographis paniculata
1809	13963770		Andrographis paniculata
1810	13963771		Andrographis paniculata
1811	15922991		Andrographis paniculata
1812	16215023		Andrographis paniculata
1813	16215024		Andrographis paniculata
1814	16215025		Andrographis paniculata
1815	21550410		Andrographis paniculata
1816	21604824		Andrographis paniculata
1817	21679042		Andrographis paniculata
1818	23239822		Andrographis paniculata
1819	24879274		Andrographis paniculata
1820	24879275		Andrographis paniculata
1821	24879276		Andrographis paniculata
1822	24879277		Andrographis paniculata
1823	24980083		Andrographis paniculata
1824	29927575		Andrographis paniculata
1825	38350563		Andrographis paniculata
1826	38350572		Andrographis paniculata
1827	38356709		Andrographis paniculata
1828	44181907		Andrographis paniculata
1829	44206466		Andrographis paniculata
1830	44257269		Andrographis paniculata
1831	44258317		Andrographis paniculata
1832	44437487		Andrographis paniculata
1833	44575258		Andrographis paniculata
1834	44575259		Andrographis paniculata
1835	44575263		Andrographis paniculata
1836	44575270		Andrographis paniculata
1837	44575271		Andrographis paniculata
1838	44575277		Andrographis paniculata
1839	44575278		Andrographis paniculata
1840	44575279		Andrographis paniculata
1841	44577190		Andrographis paniculata
1842	44577191		Andrographis paniculata
1843	44577207		Andrographis paniculata
1844	44577208		Andrographis paniculata
1845	44577209		Andrographis paniculata
1846	44577210		Andrographis paniculata
1847	44577211		Andrographis paniculata
1848	44593583		Andrographis paniculata
1849	45358107		Andrographis paniculata
1850	45358120		Andrographis paniculata
1851	45358137		Andrographis paniculata
1852	46179874		Andrographis paniculata
1853	51066534		Andrographis paniculata
1854	52940117		Andrographis paniculata
1855	54675866		Andrographis paniculata
1856	57402304		Andrographis paniculata
1857	68262340		Andrographis paniculata
1858	71414855		Andrographis paniculata
1859	73353957		Andrographis paniculata
1860	74977899		Andrographis paniculata
1861	75049644		Andrographis paniculata
1862	78577438		Andrographis paniculata
1863	91884987		Andrographis paniculata
1864	97043858		Andrographis paniculata
1865	100956485		Andrographis paniculata
1866	100984956		Andrographis paniculata
1867	101289823		Andrographis paniculata
1868	101289824		Andrographis paniculata
1869	101563018		Andrographis paniculata
1870	101563019		Andrographis paniculata
1871	101563020		Andrographis paniculata
1872	101563021		Andrographis paniculata
1873	101593061		Andrographis paniculata
1874	102153338		Andrographis paniculata
1875	102153340		Andrographis paniculata
1876	102153342		Andrographis paniculata
1877	124461559		Andrographis paniculata
1878	124519254		Andrographis paniculata
1879	124708053		Andrographis paniculata
1880	124708191		Andrographis paniculata
1881	132217520		Andrographis paniculata
1882	154495952		Andrographis paniculata
1883	154497075		Andrographis paniculata
1884	154497766		Andrographis paniculata
1885	159540882		Andrographis paniculata
1886	162669031		Andrographis paniculata
1887	162823527		Andrographis paniculata
1888	162849050		Andrographis paniculata
1889	162850869		Andrographis paniculata
1890	162850870		Andrographis paniculata
1891	162850872		Andrographis paniculata
1892	162869835		Andrographis paniculata
1893	162873187		Andrographis paniculata
1894	162880770		Andrographis paniculata
1895	162893115		Andrographis paniculata
1896	162908957		Andrographis paniculata
1897	162925346		Andrographis paniculata
1898	162936734		Andrographis paniculata
1899	162936735		Andrographis paniculata
1900	162940935		Andrographis paniculata
1901	162943189		Andrographis paniculata
1902	162944521		Andrographis paniculata
1903	162962969		Andrographis paniculata
1904	162962972		Andrographis paniculata
1905	162962973		Andrographis paniculata
1906	162995938		Andrographis paniculata
1907	162995940		Andrographis paniculata
1908	163002382		Andrographis paniculata
1909	163006146		Andrographis paniculata
1910	163006147		Andrographis paniculata
1911	163007766		Andrographis paniculata
1912	163007768		Andrographis paniculata
1913	163016063		Andrographis paniculata
1914	163029876		Andrographis paniculata
1915	163032487		Andrographis paniculata
1916	163034850		Andrographis paniculata
1917	163045492		Andrographis paniculata
1918	163047567		Andrographis paniculata
1919	163085098		Andrographis paniculata
1920	163087390		Andrographis paniculata
1921	163089791		Andrographis paniculata
1922	163092982		Andrographis paniculata
1923	163099717		Andrographis paniculata
1924	163187150		Andrographis paniculata
1925	163193646		Andrographis paniculata
1926	10970376	Harnessing the medicinal properties of Andrographis paniculata for diseases and beyond: a review of its phytochemistry and pharmacology	Andrographis paniculata
1927	2230	PubChem	Areca catechu
1928	7151		Areca catechu
1929	34167		Areca catechu
1930	69188		Areca catechu
1931	160492		Areca catechu
1932	5312402		Areca catechu
1933	6971195		Areca catechu
1934	40468028		Areca catechu
1935	942		Areca catechu
1936	3532		Areca catechu
1937	3765		Areca catechu
1938	4276		Areca catechu
1939	8194		Areca catechu
1940	10355		Areca catechu
1941	10742		Areca catechu
1942	15535		Areca catechu
1943	64961		Areca catechu
1944	71567		Areca catechu
1945	73160		Areca catechu
1946	83887		Areca catechu
1947	89594		Areca catechu
1948	97981		Areca catechu
1949	107876		Areca catechu
1950	108065		Areca catechu
1951	122738		Areca catechu
1952	146798		Areca catechu
1953	147299		Areca catechu
1954	160510		Areca catechu
1955	182232		Areca catechu
1956	641103		Areca catechu
1957	736035		Areca catechu
1958	817923		Areca catechu
1959	2736937		Areca catechu
1960	3037048		Areca catechu
1961	5281404		Areca catechu
1962	5318653		Areca catechu
1963	5319882		Areca catechu
1964	5481663		Areca catechu
1965	6925665		Areca catechu
1966	7059534		Areca catechu
1967	10263440		Areca catechu
1968	10343835		Areca catechu
1969	10419159		Areca catechu
1970	10948612		Areca catechu
1971	11208959		Areca catechu
1972	11250133		Areca catechu
1973	11495491		Areca catechu
1974	13990893		Areca catechu
1975	17751019		Areca catechu
1976	21881649		Areca catechu
1977	44445800		Areca catechu
1978	45933931		Areca catechu
1979	54675821		Areca catechu
1980	59769497		Areca catechu
1981	101182496		Areca catechu
1982	101182497		Areca catechu
1983	162926534		Areca catechu
1984	162945364		Areca catechu
1985	162999827		Areca catechu
1986	163096357		Areca catechu
1987	5280666	Areca catechu: A phytopharmacological legwork	Areca catechu
1988	5281644		Areca catechu
1989	425	PubChem	Barringtonia acutangula
1990	136419		Barringtonia acutangula
1991	165210		Barringtonia acutangula
1992	193568		Barringtonia acutangula
1993	622927		Barringtonia acutangula
1994	5280373		Barringtonia acutangula
1995	5280448		Barringtonia acutangula
1996	5282075		Barringtonia acutangula
1997	5711223		Barringtonia acutangula
1998	12299992		Barringtonia acutangula
1999	12443218		Barringtonia acutangula
[truncated: 5,609 more rows]
