# Supplementary material for: In-silico identification of anti-cholera phytochemicals from Indian medicinal plants
Source: PLoS One. 2026 Feb 2;21(2):e0342058. doi: 10.1371/journal.pone.0342058 (PMC12863543; doi:10.1371/journal.pone.0342058)
Supplement: S2 Dataset — Protein sequences and sequence IDs of three ctxB genotypes (ctxB1, ctxB3, and ctxB7) are provided. All of the genotypes comprise 124 amino acids. Compared with ctxB1, ctxB3 contains two amino acid substitutions (HIS39 ◊ TYR39, and THR68 ◊ ILE68, whereas ctxB7 differs by a single nucleotide change within the signal peptide region (residues 1–21), resulting in an ASN20 ◊ HIS20 substitution. (TXT) [file pone.0342058.s007.txt]

>AAF94613.1 cholera enterotoxin, B subunit allele 3 [Vibrio cholerae O1 biovar El Tor str. N16961]
MIKLKFGVFFTVLLSSAYAHGTPQNITDLCAEYHNTQIYTLNDKIFSYTESLAGKREMAIITFKNGAIFQ
VEVPGSQHIDSQKKAIERMKDTLRIAYLTEAKVEKLCVWNNKTPHAIAAISMAN

>QIV65099.1 cholera enterotoxin subunit B allele 1 [Vibrio cholerae]
MIKLKFGVFFTVLLSSAYAHGTPQNITDLCAEYHNTQIHTLNDKIFSYTESLAGKREMAIITFKNGATFQ
VEVPGSQHIDSQKKAIERMKDTLRIAYLTEAKVEKLCVWNNKTPHAIAAISMA

>QIV65100.1 cholera enterotoxin subunit B allele 7 [Vibrio cholerae]
MIKLKFGVFFTVLLSSAYANGTPQNITDLCAEYHNTQIHTLNDKIFSYTESLAGKREMAIITFKNGATFQ
VEVPGSQHIDSQKKAIERMKDTLRIAYLTEAKVEKLCVWNNKTPHAIAAISMAN
