# Supplementary material for: In-silico identification of anti-cholera phytochemicals from Indian medicinal plants
Source: PLoS One. 2026 Feb 2;21(2):e0342058. doi: 10.1371/journal.pone.0342058 (PMC12863543; doi:10.1371/journal.pone.0342058)
Supplement: S3 Dataset — A list of 298 phytochemicals showing binding affinity scores ≤ −7.5 kcal/mol in molecular docking is provided. PubChem IDs of listed phytochemicals and corresponding source plants are also included. (XLSX) [file pone.0342058.s008.xlsx]

## Sheet: Sheet1
Serial No.	Pubchem ID	Source Plant	ctxB7	ctxB1	ctxB3	Compound Name
1	5319927	Morus alba	-9.6	-9.7	-9.6	17-(6-Hydroxy-2,3-dihydro-1-benzofuran-2-yl)-1-[(5-hydroxy-2,2-dimethylchromen-8-yl)methyl]-11-methyl-2,20-dioxapentacyclo[11.7.1.03,8.09,21.014,19]henicosa-3(8),4,6,11,14,16,18-heptaene-5,15-diol
2	5281600	Mangifera indica	-10	-10	-8	Amentoflavone
3	154496168	Cucumis sativus	-9.1	-9.5	-9.4	[(2R,3S,4S,5S,6S)-3,4,5-trihydroxy-6-[5-hydroxy-2-(4-hydroxyphenyl)-4-oxochromen-7-yl]oxyoxan-2-yl]methyl (E)-3-(4-hydroxyphenyl)prop-2-enoate
4	165366165	Morus alba	-8.5	-9.7	-9.7	Benzoic acid, 2,4-dihydroxy-, (6R,13R)-7,13-dihydro-3-hydroxy-10-(6-hydroxy-2-benzofuranyl)-6-methyl-7-oxo-6,13-methano-6H-benzofuro[3,2-d][1]benzoxocin-8-yl ester, rel-(+)-
5	5319928	Morus alba	-8.7	-9.7	-9.3	[16-Hydroxy-6-(6-hydroxy-1-benzofuran-2-yl)-12-methyl-11-oxo-3,13-dioxapentacyclo[10.7.1.02,10.04,9.014,19]icosa-1(20),4(9),5,7,14(19),15,17-heptaen-8-yl] 2,4-dihydroxybenzoate
6	102150173	Morus alba	-9.1	-9	-9	2-[(6S,6aR,10aR)-1-hydroxy-3-(6-hydroxy-1-benzofuran-2-yl)-7,7,9-trimethyl-6,6a,8,10a-tetrahydrobenzo[c]chromen-6-yl]-5-(6-hydroxy-1-benzofuran-2-yl)benzene-1,3-diol
7	5321275	Citrus aurantium	-9.6	-9.6	-7.9	5,7-Dihydroxy-8-[2-hydroxy-5-(7-methoxy-4-oxochromen-2-yl)phenyl]-2-(4-hydroxyphenyl)chromen-4-one
8	126009	Murraya paniculata	-9	-9	-9.1	Yuehchukene
9	5318569	Zingiber officinale	-9.7	-9.7	-7.6	Isoginkgetin
10	24879176	Morus alba	-8.8	-8.9	-8.9	17-(6-Hydroxy-1-benzofuran-2-yl)-1-(5-hydroxy-2,2-dimethylchromen-8-yl)-11-methyl-2,20-dioxapentacyclo[11.7.1.03,8.09,21.014,19]henicosa-3(8),4,6,9(21),10,12,14,16,18-nonaene-5,15-diol
11	139031083	Capsicum annuum	-9.1	-8.3	-9.1	5-hydroxy-2-(4-hydroxyphenyl)-7-[(2S,3S,4S,5S,6R)-3,4,5-trihydroxy-6-[[(2R,3S,4S,5R,6S)-3,4,5-trihydroxy-6-methyloxan-2-yl]oxymethyl]oxan-2-yl]oxychromen-4-one
12	162846220	Emblica officinalis	-9	-8.2	-9.3	[(2R,3S,4S,5S,6S)-3,4,5-trihydroxy-6-[[(2S)-5-hydroxy-2-(4-hydroxyphenyl)-4-oxo-2,3-dihydrochromen-7-yl]oxy]oxan-2-yl]methyl (E)-3-(4-hydroxyphenyl)prop-2-enoate
13	162906713	Emblica officinalis	-8.4	-8.9	-9.2	[(2R,3S,4S,5S,6S)-6-[[(2S)-2-(3,4-dihydroxyphenyl)-5-hydroxy-4-oxo-2,3-dihydrochromen-7-yl]oxy]-3,4,5-trihydroxyoxan-2-yl]methyl 3,4,5-trihydroxybenzoate
14	11742872	Morus alba	-8.7	-8.7	-8.7	Cyclomulberrin
15	10995564	Emblica officinalis	-9.2	-7.6	-9.3	[(2R,3S,4S,5R,6S)-6-[[(2S)-2-(3,4-dihydroxyphenyl)-5-hydroxy-4-oxo-2,3-dihydrochromen-7-yl]oxy]-3,4,5-trihydroxyoxan-2-yl]methyl (E)-3-(4-hydroxyphenyl)prop-2-enoate
16	162929016	Morus alba	-8.7	-8.6	-8.8	(1S,2R,4S,12R,14S)-4-(2,4-dihydroxyphenyl)-10,18-dihydroxy-8-(6-hydroxy-1-benzofuran-2-yl)-14-methyl-3,5,15-trioxahexacyclo[12.7.1.02,4.02,12.06,11.016,21]docosa-6,8,10,16(21),17,19-hexaen-13-one
17	165366493	Morus alba	-8.8	-8.6	-8.6	(6R,12S,15S)-13-(2,4-Dihydroxyphenyl)-2-(6-hydroxy-2-benzofuranyl)-6-methyl-6,12-methano-6H,12H-[1]benzopyrano[4,3-d][1]benzoxocin-4,9,15-triol
18	20056163	Morus alba	-8.6	-8.5	-8.9	[(1S,12S)-16-hydroxy-6-(6-hydroxy-1-benzofuran-2-yl)-12-methyl-11-oxo-3,13-dioxapentacyclo[10.7.1.02,10.04,9.014,19]icosa-2(10),4(9),5,7,14(19),15,17-heptaen-8-yl] 2,4-dihydroxybenzoate
19	42607972	Citrus aurantium	-8.7	-8.1	-9.2	2-(3,4-dihydroxyphenyl)-5-hydroxy-7-[(2S,4S,5S)-3,4,5-trihydroxy-6-[[(2R,4S,5R)-3,4,5-trihydroxy-6-methyloxan-2-yl]oxymethyl]oxan-2-yl]oxy-2,3-dihydrochromen-4-one
20	6450924	Morus alba	-8.6	-8.7	-8.6	Kuwanone S
21	163020605	Emblica officinalis	-8.9	-8.6	-8.4	[(2R,3S,4S,5R,6S)-3,4,5-trihydroxy-6-[[(2R)-5-hydroxy-2-(4-hydroxyphenyl)-4-oxo-2,3-dihydrochromen-7-yl]oxy]oxan-2-yl]methyl 3,4,5-trihydroxybenzoate
22	44559627	Morus alba	-8.7	-8.6	-8.5	(1S)-4-(2,4-dihydroxyphenyl)-10,18-dihydroxy-8-(6-hydroxy-1-benzofuran-2-yl)-14-methyl-3,5,15-trioxahexacyclo[12.7.1.02,4.02,12.06,11.016,21]docosa-6,8,10,16(21),17,19-hexaen-13-one
23	5319933	Morus alba	-8.6	-8.6	-8.6	Mulberrofuran Q
24	163020805	Psidium guajava	-9.1	-9.1	-7.6	[(10S,12R,13S,14S,15R)-3,4,5,13,14,20,21,22-octahydroxy-8,17-dioxo-9,11,16-trioxatetracyclo[16.4.0.02,7.010,15]docosa-1(22),2,4,6,18,20-hexaen-12-yl]methyl 3,4,5-trihydroxybenzoate
25	5315364	Murraya paniculata	-8.6	-8.6	-8.5	Bicyclomahanimbine
26	163188965	Morus alba	-8.3	-8.7	-8.7	(1S,2R,4S,12R,14S)-4-(2,4-dihydroxyphenyl)-8-[(E)-2-(2,4-dihydroxyphenyl)ethenyl]-10,18-dihydroxy-14-methyl-3,5,15-trioxahexacyclo[12.7.1.02,4.02,12.06,11.016,21]docosa-6,8,10,16(21),17,19-hexaen-13-one
27	9851181	Citrus aurantium	-8.3	-8.5	-8.8	Isorhoifolin
28	163188662	Cucumis sativus	-7.5	-9	-9.1	[(2R,3S,4S,5R,6S)-3,4,5-trihydroxy-6-(5-hydroxy-4-oxo-2-phenylchromen-7-yl)oxyoxan-2-yl]methyl (E)-3-(4-hydroxyphenyl)prop-2-enoate
29	21630092	Emblica officinalis	-8	-8.4	-9.2	4H-1-Benzopyran-4-one, 2,3-dihydro-5-hydroxy-2-(4-hydroxyphenyl)-7-[[6-O-[(2E)-3-(4-hydroxyphenyl)-1-oxo-2-propen-1-yl]-beta-D-glucopyranosyl]oxy]-, (2S)-
30	196583	Morus alba	-8.4	-8.6	-8.6	1-(2,4-Dihydroxyphenyl)-17-(6-hydroxy-1-benzofuran-2-yl)-11-methyl-2,20-dioxapentacyclo[11.7.1.03,8.09,21.014,19]henicosa-3(8),4,6,11,14,16,18-heptaene-5,15-diol
31	101970481	Morus alba	-8.7	-8.1	-8.8	3-(2,4-Dihydroxyphenyl)-7-(6-hydroxy-1-benzofuran-2-yl)-13-methyl-4,14-dioxapentacyclo[11.7.1.02,11.05,10.015,20]henicosa-2,5,7,9,11,15(20),16,18-octaene-9,17-diol
32	42608050	Morus alba	-8.7	-8.7	-8.2	Sanggenol O
33	163185177	Emblica officinalis	-8.5	-8.5	-8.5	[(1S,18R,19S,21R,22R)-6,7,12,13,22-pentahydroxy-21-(hydroxymethyl)-3,16-dioxo-2,17,20,23-tetraoxapentacyclo[16.3.1.18,11.04,9.010,15]tricosa-4,6,8,10,12,14-hexaen-19-yl] 3,4,5-trihydroxybenzoate
34	24211951	Citrus aurantium	-8.6	-8.3	-8.6	2-(3,4-Dihydroxyphenyl)-5-hydroxy-7-[(2S,4R,5S)-3,4,5-trihydroxy-6-[[(2R,4R,5R)-3,4,5-trihydroxy-6-methyloxan-2-yl]oxymethyl]oxan-2-yl]oxy-2,3-dihydrochromen-4-one
35	101421537	Morus alba	-8.7	-8.3	-8.5	Mulberrofuran S
36	11135859	Emblica officinalis	-8.5	-8.5	-8.5	[(1S,18R,19S,21R,22S)-6,7,12,13,22-pentahydroxy-21-(hydroxymethyl)-3,16-dioxo-2,17,20,23-tetraoxapentacyclo[16.3.1.18,11.04,9.010,15]tricosa-4,6,8,10,12,14-hexaen-19-yl] 3,4,5-trihydroxybenzoate
37	102230685	Curcuma longa	-8.3	-8.6	-8.6	1-[(3R,6S)-6-hydroxy-6'-[(E)-2-(4-hydroxyphenyl)ethenyl]-3,4',4',7-tetramethylspiro[3,4,4a,5,6,8a-hexahydrochromene-2,2'-3H-pyran]-5'-yl]-3-(4-hydroxyphenyl)propan-1-one
38	118701648	Morus alba	-8.7	-8.2	-8.6	SureCN14007024
39	10930068	Centella asiatica	-8.3	-8.6	-8.5	(2S)-eriodictyol 7-O-(6''-O-galloyl)-beta-D-glucopyranoside
40	163190878	Murraya paniculata	-8.4	-8.5	-8.5	(1S,16S,19R)-13,16-dimethyl-19-propan-2-yl-15-oxa-4-azapentacyclo[14.3.1.02,14.03,11.05,10]icosa-2(14),3(11),5,7,9,12-hexaene
41	6440408	Morus alba	-8.7	-8.7	-7.9	4H-1-Benzopyran-4-one, 2-(5-((2E)-3,7-dimethyl-2,6-octadienyl)-2,4-dihydroxyphenyl)-2,3-dihydro-5,7-dihydroxy-, (2S)-
42	480819	Morus alba	-8.4	-8.3	-8.6	Albanol B
43	102384791	Morus alba	-8.3	-8.3	-8.6	8aH-Benzo[3,4][2]benzopyrano[1,8-bc][1]benzopyran-4,11-diol, 8a-(2,4-dihydroxyphenyl)-6-(6-hydroxy-2-benzofuranyl)-2-methyl-, (8aR)-
44	154497034	Morus alba	-8.5	-8.5	-8.2	(1R,9S,13R,21R)-17-(6-hydroxy-1-benzofuran-2-yl)-1-(5-hydroxy-2,2-dimethylchromen-8-yl)-11-methyl-2,20-dioxapentacyclo[11.7.1.03,8.09,21.014,19]henicosa-3(8),4,6,11,14,16,18-heptaene-5,15-diol
45	10342292	Morus alba	-8.4	-8.7	-8.1	Kuwanon E
46	71728355	Emblica officinalis	-8.5	-9	-7.6	(2S)-5-hydroxy-2-(4-hydroxyphenyl)-4-oxo-3,4-dihydro-2H-chromen-7-yl 6-O-(3,4,5-trihydroxybenzoyl)-beta-D-glucopyranoside
47	162944508	Psidium guajava	-7.8	-9.3	-8	13-(4-Benzoyl-3,5-dihydroxyphenoxy)-3,4,5,14,15,20,21,22-octahydroxy-9,12,17-trioxatetracyclo[17.3.1.02,7.011,16]tricosa-1(23),2,4,6,19,21-hexaene-8,18-dione
48	163039598	Sesamum indicum	-8.6	-8.6	-7.9	(4R,14S,18S,22R,26S)-8,10,30,32-tetrahydroxy-4,14,18,22,26-pentamethyl-3,13,17,21,25-pentaoxatricyclo[26.4.0.06,11]dotriaconta-1(28),6(11),7,9,29,31-hexaene-2,12,16,20,24-pentone
49	162879990	Citrus aurantium	-7.5	-9.4	-8.2	2-(3,4-dihydroxyphenyl)-5-hydroxy-7-[(2R,3S,4R,5R,6S)-3,4,5-trihydroxy-6-[[(2S,3S,4R,5R,6S)-3,4,5-trihydroxy-6-methyloxan-2-yl]oxymethyl]oxan-2-yl]oxychromen-4-one
50	90656863	Citrus aurantium	-8.7	-8.1	-8.3	(1R,2R,7R,10R,13R,14R,16S,19R,20S)-19-(2-hydroxy-5-oxo-2H-furan-3-yl)-9,9,13,20-tetramethyl-4,8,15,18-tetraoxahexacyclo[11.9.0.02,7.02,10.014,16.014,20]docosane-5,12,17-trione
51	71439800	Morus alba	-8.7	-8.3	-7.9	2-[5-(3,7-Dimethylocta-2,6-dienyl)-2,4-dihydroxyphenyl]-5,7-dihydroxy-2,3-dihydrochromen-4-one
52	162960902	Morus alba	-8.3	-8.3	-8.3	(2R,3S)-2-(3,4-dihydroxyphenyl)-3,5-dihydroxy-7-[(2S,3R,4S,5S,6R)-3,4,5-trihydroxy-6-[[(2R,3R,4S,5R,6S)-3,4,5-trihydroxy-6-methyloxan-2-yl]oxymethyl]oxan-2-yl]oxy-2,3-dihydrochromen-4-one
53	163040344	Morus alba	-8.2	-8.2	-8.5	(1R)-1-(2,4-dihydroxyphenyl)-17-(6-hydroxy-1-benzofuran-2-yl)-11-methyl-2,20-dioxapentacyclo[11.7.1.03,8.09,21.014,19]henicosa-3(8),4,6,9,11,13(21),14,16,18-nonaene-5,10,15-triol
54	10100394	Psidium guajava	-8.5	-8.6	-7.8	(1S,2R,4aS,6aR,6aS,6bR,8aR,10R,11R,12aR,14bS)-10-hydroxy-11-[(E)-3-(4-hydroxyphenyl)prop-2-enoyl]oxy-1,2,6a,6b,9,9,12a-heptamethyl-2,3,4,5,6,6a,7,8,8a,10,11,12,13,14b-tetradecahydro-1H-picene-4a-carboxylic acid
55	5319214	Murraya paniculata	-8.5	-8.5	-7.9	3,13,13,14,17-Pentamethyl-21-oxa-12-azapentacyclo[10.7.1.12,17.05,20.06,11]henicosa-1,3,5(20),6,8,10-hexaene
56	9959532	Morus alba	-8.1	-8.2	-8.6	Mulberrofuran G
57	15689619	Vachellia nilotica	-8.1	-8.2	-8.6	Catechin 5,3'-di-O-gallate
58	162960047	Psidium guajava	-8.2	-8.1	-8.6	(4aS,6aR,6aS,6bR,8aR,10R,11R,12aR,14bS)-11-hydroxy-10-[3-(4-hydroxyphenyl)prop-2-enoyloxy]-2,2,6a,6b,9,9,12a-heptamethyl-1,3,4,5,6,6a,7,8,8a,10,11,12,13,14b-tetradecahydropicene-4a-carboxylic acid
59	13872461	Citrus aurantium	-8.1	-8.5	-8.3	2-(3,4-Dihydroxyphenyl)-5-hydroxy-7-(((2S,3R,4S,5S,6R)-3,4,5-trihydroxy-6-((((2R,3R,4R,5R,6S)-3,4,5-trihydroxy-6-methyltetrahydro-2H-pyran-2-yl)oxy)methyl)tetrahydro-2H-pyran-2-yl)oxy)chroman-4-one
60	5319932	Morus alba	-8.2	-8.2	-8.5	8aH-Benzo(3,4)(2)benzopyrano(1,8-bc)(1)benzopyran-1,4,11-triol, 8a-(2,4-dihydroxyphenyl)-6-(6-hydroxy-2-benzofuranyl)-2-methyl-, (+)-
61	442201	Morus alba	-8.5	-8.5	-7.8	Cularicine
62	124050	Blumea balsamifera	-8.3	-8.3	-8.2	Isoglycyrol
63	42607901	Citrus aurantium	-8	-8.1	-8.7	(2S)-5-hydroxy-2-(4-hydroxyphenyl)-7-[(2S,4S,5S)-3,4,5-trihydroxy-6-[[(2R,3S,5R)-3,4,5-trihydroxy-6-methyloxan-2-yl]oxymethyl]oxan-2-yl]oxy-2,3-dihydrochromen-4-one
64	165327	Alangium salviifolium	-8.4	-8.6	-7.7	(1'beta)-10,11-Dimethoxytubulosan-8'-ol
65	154496827	Capsicum annuum	-8.2	-8.2	-8.3	3,5-dihydroxy-2-(4-hydroxyphenyl)-7-[(2S,3R,4S,5R,6S)-3,4,5-trihydroxy-6-methyloxan-2-yl]oxychromen-4-one
66	162860657	Morus alba	-8.4	-8.2	-8.1	(2R,3R,4S,5S,6R)-2-[[(3S,4aR,6aR,6bS,8aR,12aR,14aR,14bR)-4,4,6a,6b,8a,11,11,14b-octamethyl-1,2,3,4a,5,6,7,8,9,10,12,12a,14,14a-tetradecahydropicen-3-yl]oxy]-6-(hydroxymethyl)oxane-3,4,5-triol
67	165361274	Musa paradisiaca	-8.3	-8.3	-8	Peonidin 3-O-(6''-p-coumaroyl-glucoside)
68	102339032	Morus alba	-8.4	-8.4	-7.8	(1R,9S,13R,21S)-7,17-dihydroxy-1-(5-hydroxy-2,2-dimethylchromen-8-yl)-11-methyl-2,20-dioxapentacyclo[11.7.1.03,8.09,21.014,19]henicosa-3,5,7,10,14(19),15,17-heptaene-5-carbaldehyde
69	21637737	Morus alba	-7.8	-8.9	-7.9	(2E)-1-[3-[(1R,5R,6S)-6-[2,4-Dihydroxy-3-(3-methyl-2-buten-1-yl)benzoyl]-5-(4-hydroxyphenyl)-3-methyl-2-cyclohexen-1-yl]-2,4-dihydroxyphenyl]-3-(2,4-dihydroxyphenyl)-2-propen-1-one
70	162915381	Morus alba	-8	-8.5	-8.1	[(1S,2R,6R)-2-[2,6-dihydroxy-4-(6-hydroxy-1-benzofuran-2-yl)phenyl]-6-(2,4-dihydroxyphenyl)-4-methylcyclohex-3-en-1-yl]-[2,4-dihydroxy-3-(3-methylbut-2-enyl)phenyl]methanone
71	163005955	Ocimum tenuiflorum	-8.2	-8.2	-8.2	[(2S,3R,4S,5R,6R)-2-[2-(3,4-dihydroxyphenyl)-5,7-dihydroxy-4-oxochromen-3-yl]oxy-3,5-dihydroxy-6-(hydroxymethyl)oxan-4-yl] (E)-3-(3-hydroxyphenyl)prop-2-enoate
72	5748601	Achyranthes bidentata	-8.2	-8.1	-8.3	Vincetoxicoside B
73	441780	Morus alba	-8	-8.2	-8.3	Mulbel-rochromene
74	10483339	Morus alba	-8.1	-8	-8.4	(-)-Mulberrofuran J
75	474540	Bombax ceiba	-7.7	-8.4	-8.4	Procyanidin B6
76	10415366	Morus alba	-7.8	-8.7	-7.9	(1S)-1-(2,4-dihydroxyphenyl)-17-(6-hydroxy-1-benzofuran-2-yl)-11-methyl-2,20-dioxapentacyclo[11.7.1.03,8.09,21.014,19]henicosa-3(8),4,6,9(21),10,12,14,16,18-nonaene-5,15-diol
77	5320957	Alstonia scholaris	-8.3	-8.3	-7.8	Rheidin A
78	3086294	Morus alba	-7.9	-8.2	-8.3	Mulberrofuran F
79	154828483	Morus alba	-8.1	-8.1	-8.2	(2R)-5,7-Dihydroxy-2-(5-hydroxy-2,2-dimethylchromen-8-yl)-2,3-dihydrochromen-4-one
80	73442	Achyranthes bidentata	-8.2	-8.2	-8	Palmatine chloride
81	44567218	Morus alba	-8.3	-7.9	-8.1	Albanol A
82	10416810	Emblica officinalis	-7.8	-8.2	-8.3	Furosin
83	442977	Murraya paniculata	-8.4	-8.4	-7.5	Imperialine
84	21575044	Capsicum annuum	-8.2	-7.5	-8.6	Capsicastrine
85	162972789	Capsicum annuum	-7.8	-8.2	-8.3	(2R,3S,4S,5S,6S)-6-[2-(3,4-dihydroxyphenyl)-3,5-dihydroxy-4-oxochromen-7-yl]oxy-3,4,5-trihydroxyoxane-2-carboxylic acid
86	45934447	Morus alba	-8.1	-8.1	-8.1	2-[3-Hydroxy-5-(6-hydroxy-7,7-dimethyl-5,6-dihydrofuro[3,2-g]chromen-2-yl)phenoxy]oxane-3,4,5-triol
87	44256716	Morus alba	-8.1	-8.1	-8.1	(2R,4S,5R)-2-[[(3S,6S)-6-[2-(3,4-dihydroxyphenyl)-5,7-dihydroxychromenylium-3-yl]oxy-3,4,5-trihydroxyoxan-2-yl]methoxy]-6-methyloxane-3,4,5-triol
88	9978810	Morus alba	-8.6	-7.8	-7.9	2-[3-[(2E)-3,7-dimethylocta-2,6-dienyl]-4-hydroxyphenyl]-5,7-dihydroxy-2,3-dihydrochromen-4-one
89	44259248	Allium cepa	-8.1	-8.1	-8.1	3,5-dihydroxy-2-[3-hydroxy-4-[(2S,4S,5S)-3,4,5-trihydroxy-6-(hydroxymethyl)oxan-2-yl]oxyphenyl]-7-[(2S,4S,5S)-3,4,5-trihydroxy-6-(hydroxymethyl)oxan-2-yl]oxychromen-4-one
90	102384790	Morus alba	-8.6	-8.1	-7.6	(1S,9S,13S,21R)-1-(2,4-dihydroxyphenyl)-17-(6-hydroxy-1-benzofuran-2-yl)-11-methyl-2,20-dioxapentacyclo[11.7.1.03,8.09,21.014,19]henicosa-3(8),4,6,11,14,16,18-heptaene-5,15-diol
91	5320543	Dillenia indica	-8	-8.1	-8.2	1-hydroxy-3-methoxy-6-methyl-8-[(2S,3R,4S,5S,6R)-3,4,5-trihydroxy-6-[[(2R,3R,4S,5S,6R)-3,4,5-trihydroxy-6-(hydroxymethyl)oxan-2-yl]oxymethyl]oxan-2-yl]oxyanthracene-9,10-dione
92	9874083	Psidium guajava	-7.8	-8.5	-7.9	[(10S,11R,12R,15R)-3,4,5,11,12,21,22,23-octahydroxy-8,18-dioxo-9,14,17-trioxatetracyclo[17.4.0.02,7.010,15]tricosa-1(23),2,4,6,19,21-hexaen-13-yl] 3,4,5-trihydroxybenzoate
93	44258135	Jatropha curcas	-7.8	-7.5	-8.9	Luteolin 7-robinobioside
94	6325082	Dillenia indica	-8.2	-8	-8	I(2)-D-Glucopyranose, 2-[(2E)-3-phenyl-2-propenoate] 1,6-bis(3,4,5-trihydroxybenzoate)
95	11827970	Borassus flabellifer	-8	-8	-8.1	Disogluside
96	102387796	Sesamum indicum	-7.9	-7.9	-8.3	2-(4-Methyl-1,3-pentadienyl)-9,10-anthracenedione, 9CI
97	72549225	Morus alba	-7.8	-7.8	-8.5	Mulberrofuran P
98	162977527	Morus alba	-8.1	-8.1	-7.9	(2S)-5,7-dihydroxy-2-(5-hydroxy-2,2-dimethylchromen-6-yl)-2,3-dihydrochromen-4-one
99	163022606	Blumea balsamifera	-8.1	-8.1	-7.9	2-(3,4-Dihydroxyphenyl)-3-[2-(3,4-dihydroxyphenyl)-5-hydroxy-4-oxochromen-7-yl]oxy-5,7-dihydroxychromen-4-one
100	145954977	Calotropis gigantea	-8	-8.4	-7.7	(1S,3R,5S,7R,9S,10R,12R,14R,15S,18R,19R,20R,22S,23R)-10,20,22-trihydroxy-7,18-dimethyl-19-(5-oxo-2H-furan-3-yl)spiro[4,6,11-trioxahexacyclo[12.11.0.03,12.05,10.015,23.018,22]pentacosane-9,2'-5H-1,3-thiazole]-14-carbaldehyde
101	5280601	Morus alba	-7.9	-7.8	-8.4	Luteolin 7-glucuronide
102	190453	Morus alba	-8.2	-8.1	-7.8	Mulberroside C
103	14334314	Morus alba	-8.2	-8.2	-7.7	1-[2,4-Dihydroxy-3-(3-methylbut-2-enyl)phenyl]-17-(6-hydroxy-1-benzofuran-2-yl)-11-methyl-2,20-dioxapentacyclo[11.7.1.03,8.09,21.014,19]henicosa-3(8),4,6,11,14,16,18-heptaene-5,15-diol
104	45358136	Citrus aurantium	-7.9	-7.9	-8.2	7-[(2R,3S,4R,5R,6S)-4,5-dihydroxy-6-(hydroxymethyl)-3-[(2S,3R,4R,5R,6S)-3,4,5-trihydroxy-6-methyloxan-2-yl]oxyoxan-2-yl]oxy-5-hydroxy-2-(4-hydroxyphenyl)-2,3-dihydrochromen-4-one
105	138113455	Adenanthera pavonina	-7.9	-7.8	-8.3	(4aR,6aR,6aS,6bR,12aR,14bS)-5,10-dihydroxy-2,2,6a,6b,9,9,12a-heptamethyl-1,3,4,5,6,6a,7,8,8a,10,11,12,13,14b-tetradecahydropicene-4a-carboxylic acid
106	5281644	Areca catechu	-7.9	-7.9	-8.2	Jacareubin
107	21594954	Morus alba	-8.1	-8	-7.9	Kuwanon Z
108	10095180	Morus alba	-8.1	-8	-7.9	kaempferol 7-O-glucoside
109	162924128	Emblica officinalis	-8.2	-8.1	-7.7	5,6,7,19,20,21-Hexahydroxy-10,16-dioxo-11,15-dioxapentacyclo[12.8.0.03,12.04,9.017,22]docosa-1(14),2,4,6,8,12,17,19,21-nonaene-2-carboxylic acid
110	35688	Capsicum annuum	-8.2	-7.8	-8	2,2'-Azino-bis(3-ethylbenzthiazoline-6-sulfonic acid)
111	5322088	Dillenia indica	-8.1	-8.2	-7.7	[(2R,3S,4S,5R,6S)-6-[4-[(E)-2-(3,5-dihydroxyphenyl)ethenyl]phenoxy]-3,4,5-trihydroxyoxan-2-yl]methyl 3,4,5-trihydroxybenzoate
112	5316496	Allium cepa	-8.1	-7.9	-8	Delphinidin 3-glucosylglucoside
113	60208818	Morus alba	-7.7	-8.2	-8.1	Mulberroside F
114	5481972	Morus alba	-8	-8	-7.9	9-(1-Hydroperoxy-isopropyl)-6,12-dihydroxy-3,3-dimethyl-8H,9H-benzo[f]pyrano[6',5'-8,7]chromeno[3,2-d]oxepin-7-one
115	441874	Calotropis gigantea	-8.1	-8.2	-7.6	Uscharidin
116	11410873	Calotropis gigantea	-8.6	-7.7	-7.6	2''-Oxovoruscharin
117	139031073	Mangifera indica	-7.5	-8.4	-8	[(2R,3S,4R,5R,6S)-6-[2-(3,4-dihydroxyphenyl)-5,7-dihydroxychromenylium-3-yl]oxy-3,4,5-trihydroxyoxan-2-yl]methyl (E)-3-(4-hydroxyphenyl)prop-2-enoate
118	124389697	Morus alba	-8.2	-7.8	-7.9	(2S,3R,4S,5R)-2-[3-hydroxy-5-[(6R)-6-hydroxy-7,7-dimethyl-5,6-dihydrofuro[3,2-g]chromen-2-yl]phenoxy]oxane-3,4,5-triol
119	134611778	Psidium guajava	-8.6	-7.8	-7.5	(10S,11R,12R,13S,15S)-13-(4-benzoyl-3,5-dihydroxyphenoxy)-3,4,5,11,12,21,22,23-octahydroxy-9,14,17-trioxatetracyclo[17.4.0.02,7.010,15]tricosa-1(23),2,4,6,19,21-hexaene-8,18-dione
120	10719817	Centella asiatica	-8	-8	-7.8	(3R,4R,4aR,5R,6aR,6aS,6bR,10S,12aR,14bS)-3,4,5,10-tetrahydroxy-2,2,6a,6b,9,9,12a-heptamethyl-1,3,4,5,6,6a,7,8,8a,10,11,12,13,14b-tetradecahydropicene-4a-carbaldehyde
121	25245094	Morus alba	-7.9	-7.9	-8	(2S,3S,4S,5R)-6-[2-(3,4-dihydroxyphenyl)-5-hydroxy-4-oxochromen-7-yl]oxy-3,4,5-trihydroxyoxane-2-carboxylate
122	42608051	Morus alba	-7.9	-8	-7.9	Sanggenol N
123	101921699	Emblica officinalis	-7.9	-7.7	-8.2	[(1S,8R,9R,18R,19S,21R,22S)-7,7,8,12,13,22-hexahydroxy-21-(hydroxymethyl)-3,6,16-trioxo-2,17,20,23-tetraoxapentacyclo[16.3.1.18,11.04,9.010,15]tricosa-4,10,12,14-tetraen-19-yl] 3,4,5-trihydroxybenzoate
124	42608038	Morus alba	-8.1	-8.1	-7.6	Sanggenon F
125	78172774	Psidium guajava	-8.1	-8	-7.7	13-(4-Benzoyl-3,5-dihydroxyphenoxy)-3,4,5,11,12,21,22,23-octahydroxy-9,14,17-trioxatetracyclo[17.4.0.02,7.010,15]tricosa-1(23),2,4,6,19,21-hexaene-8,18-dione
126	5318907	Morus alba	-7.9	-7.8	-8	7-(8-hydroxy-3,3,5-trimethyl-11H-pyrano[3,2-a]carbazol-7-yl)-3,3,5-trimethyl-11H-pyrano[3,2-a]carbazol-8-ol
127	101993680	Capsicum annuum	-8.4	-7.5	-7.8	(2S,6S,7aR)-2-[(2Z,4E,6E,8E,10E,12E,14E,16E)-17-[(1R,2R,4S)-2-hydroxy-2,6,6-trimethyl-7-oxabicyclo[2.2.1]heptan-1-yl]-6,11,15-trimethylheptadeca-2,4,6,8,10,12,14,16-octaen-2-yl]-4,4,7a-trimethyl-2,5,6,7-tetrahydro-1-benzofuran-6-ol
128	362574	Berberis aristata	-7.9	-7.9	-7.9	Aromoline
129	139033618	Capsicum annuum	-7.9	-7.9	-7.9	Kaempferol 3-robinobioside
130	3081548	Morus alba	-7.9	-7.8	-8	Kuwanon D
131	163183901	Morus alba	-7.9	-7.9	-7.9	Mornigrol H
132	5319484	Ocimum tenuiflorum	-7.9	-7.9	-7.9	Apigenin 7-glucuronide
133	176079	Achyranthes bidentata	-8	-8	-7.7	Calenduloside E
134	442431	Citrus aurantium	-8.2	-8	-7.5	Narirutin
135	154497419	Morus alba	-8.1	-8	-7.6	(2R)-5,7-dihydroxy-2-(5-hydroxy-2,2-dimethylchromen-6-yl)-2,3-dihydrochromen-4-one
136	72548281	Morus alba	-7.7	-8.1	-7.9	[11-[2,6-Dihydroxy-4-(6-hydroxy-1-benzofuran-2-yl)phenyl]-5-hydroxy-9-methyl-8-oxatricyclo[7.3.1.02,7]trideca-2(7),3,5,10-tetraen-12-yl]-(2,4-dihydroxyphenyl)methanone
137	139031082	Capsicum annuum	-7.8	-8.2	-7.7	5-hydroxy-2-[4-hydroxy-3-[(2S,3R,4S,5S,6R)-3,4,5-trihydroxy-6-(hydroxymethyl)oxan-2-yl]oxyphenyl]-7-[(2S,3S,4S,5S,6R)-3,4,5-trihydroxy-6-(hydroxymethyl)oxan-2-yl]oxychromen-4-one
138	162964982	Psidium guajava	-8.5	-7.5	-7.7	[6-(4-Benzoyl-3,5-dihydroxyphenoxy)-3,4,5-trihydroxyoxan-2-yl]methyl 3,4,5-trihydroxybenzoate
139	163184125	Allium cepa	-7.9	-7.9	-7.8	Alliuocide G
140	440308	Dillenia indica	-7.7	-8.3	-7.6	1,2,6-Trigalloylglucose
141	71461465	Curcuma longa	-8.1	-7.9	-7.6	Terpecurcumin H
142	14334319	Morus alba	-7.8	-8.1	-7.7	Kuwanol A
143	167963	Murraya paniculata	-7.8	-7.8	-8	Mahanimbine
144	119041	Citrus maxima	-7.9	-7.9	-7.8	Obacunone
145	14150057	Sesamum indicum	-8	-7.9	-7.7	Episesaminol
146	124025	Bombax ceiba	-7.7	-7.9	-8	Procyanidin A2
147	154497643	Psidium guajava	-8	-8	-7.6	(1S,4R,5R,8R,10S,13R,14S,17S,18S,19R,20S)-10-hydroxy-4,5,9,9,13,19,20-heptamethyl-24-oxahexacyclo[15.5.2.01,18.04,17.05,14.08,13]tetracos-15-en-23-one
148	16724248	Citrus aurantium	-7.9	-7.8	-7.9	7-{[(2S,3R,4S,5S,6R)-4,5-dihydroxy-6-(hydroxymethyl)-3-{[(2S,3R,4R,5R,6S)-3,4,5-trihydroxy-6-methyloxan-2-yl]oxy}oxan-2-yl]oxy}-2-(3,4-dihydroxyphenyl)-4H-chromen-4-one
149	157791	Morus alba	-8.1	-7.9	-7.6	11H-Benzofuro(3,2-b)(1)benzopyran-11-one, 2-(5,6-dihydro-9-hydroxy-2-methyl-2,6-methano-2H-1-benzoxocin-4-yl)-5a,10a-dihydro-1,3,5a,8-tetrahydroxy-10a-(3-methyl-2-butenyl)-
150	11261800	Calotropis gigantea	-7.7	-7.7	-8.2	Uscharin
151	101925531	Emblica officinalis	-7.7	-7.8	-8.1	(1R,8S,9R,16R,18S,27S)-9-(3,4-dihydroxyphenyl)-5,8,16,21,23-pentahydroxy-2,10,17,26-tetraoxaheptacyclo[14.11.1.01,13.03,12.06,11.018,27.020,25]octacosa-3(12),4,6(11),13,20,22,24-heptaen-15-one
152	74977178	Vachellia nilotica	-7.7	-7.8	-8	[3,5-dihydroxy-2-(3,4,5-trihydroxyphenyl)-3,4-dihydro-2H-chromen-7-yl] 3,4,5-trihydroxybenzoate
153	442153	Azadirachta indica	-8	-8	-7.5	Abyssinone V
154	441844	Calotropis gigantea	-8	-8	-7.5	Asclepin
155	442728	Adenanthera pavonina	-8.1	-7.7	-7.7	Cassiamin C
156	20055680	Citrus maxima	-7.9	-7.8	-7.8	Isoobacunoic acid
157	99474	Achyranthes bidentata	-7.8	-7.8	-7.9	Diosgenin
158	44559982	Morus alba	-8	-7.6	-7.9	Mulberrofuran L
159	154496858	Morus alba	-7.9	-7.8	-7.8	(1R,2S,4R,12S,14S)-4-(2,4-dihydroxyphenyl)-8-[(E)-2-(2,4-dihydroxyphenyl)ethenyl]-10,18-dihydroxy-14-methyl-3,5,15-trioxahexacyclo[12.6.1.116,20.02,4.02,12.06,11]docosa-6,8,10,16(22),17,19-hexaen-13-one
160	46209782	Morus alba	-7.7	-7.8	-8	Kuwanon U
161	157143	Morus alba	-7.9	-7.9	-7.7	Mulberrofuran C
162	14334313	Morus alba	-7.9	-7.9	-7.7	[(1R,2S,6S)-2-[2,6-dihydroxy-4-(6-hydroxy-1-benzofuran-2-yl)phenyl]-6-(2,4-dihydroxyphenyl)-4-methylcyclohex-3-en-1-yl]-[2,4-dihydroxy-3-(3-methylbut-2-enyl)phenyl]methanone
163	5319890	Morus alba	-7.8	-7.8	-7.9	Moracin G
164	10494	Achyranthes bidentata	-7.8	-7.8	-7.9	Oleanolic Acid
165	25243883	Citrus aurantium	-7.9	-7.8	-7.8	(2S)-5-hydroxy-2-(4-hydroxyphenyl)-7-[(3R,4S,5S,6R)-3,4,5-trihydroxy-6-(hydroxymethyl)tetrahydropyran-2-yl]oxy-chroman-4-one
166	146798	Areca catechu	-7.9	-7.9	-7.7	Procyanidin B3
167	44559826	Citrus aurantium	-7.7	-7.7	-8.1	2-(3,4-dihydroxyphenyl)-5-hydroxy-7-[(2R,3S,4R,5R,6S)-3,4,5-trihydroxy-6-(hydroxymethyl)oxan-2-yl]oxychromen-4-one
168	441900	Borassus flabellifer	-7.8	-7.8	-7.9	Yamogenin
169	23258664	Morus alba	-7.8	-7.8	-7.9	(2E)-1-[3-[(1R,5R,6S)-6-[2,4-Dihydroxy-3-(3-methyl-2-buten-1-yl)benzoyl]-5-(4-hydroxyphenyl)-3-methyl-2-cyclohexen-1-yl]-2,4-dihydroxyphenyl]-3-(4-hydroxyphenyl)-2-propen-1-one
170	74977180	Vachellia nilotica	-7.7	-7.8	-8	[3-hydroxy-5-(3,4,5-trihydroxybenzoyl)oxy-2-(3,4,5-trihydroxyphenyl)-3,4-dihydro-2H-chromen-7-yl] 3,4,5-trihydroxybenzoate
171	163008247	Emblica officinalis	-7.8	-7.7	-7.9	(2S,3R)-2-(3,4-dihydroxyphenyl)-3,5-dihydroxy-7-[(2S,3S,4S,5S,6S)-3,4,5-trihydroxy-6-(hydroxymethyl)oxan-2-yl]oxy-2,3-dihydrochromen-4-one
172	5282152	Citrus limon	-7.8	-7.7	-7.9	Scolymoside
173	21596186	Cucumis sativus	-7.6	-7.9	-7.9	[(3R,4aR,6aS,6bS,8aS,11R,12aR,14bS)-11-(hydroxymethyl)-4,4,6a,6b,8a,11,14b-heptamethyl-1,2,3,4a,5,7,8,9,10,12,12a,13-dodecahydropicen-3-yl] benzoate
174	102004645	Morus alba	-7.8	-8.1	-7.5	(8S)-8-(2,4-dihydroxyphenyl)-5-hydroxy-2-methyl-2-(4-methylpent-3-enyl)-7,8-dihydropyrano[3,2-g]chromen-6-one
175	5280704	Azadirachta indica	-7.8	-7.8	-7.8	Apigetrin
176	5317854	Mangifera indica	-8	-7.8	-7.6	(2R)-6-[(1S,3R,6S,15R,16R)-6-hydroxy-7,7,12,16-tetramethyl-15-pentacyclo[9.7.0.01,3.03,8.012,16]octadecanyl]-2-methyl-3-methylideneheptanoic acid
177	5281855	Azadirachta indica	-8	-7.9	-7.5	Ellagic Acid
178	5319926	Morus alba	-7.7	-7.7	-8	5-[7-[(2E)-3,7-dimethylocta-2,6-dienyl]-4-methoxy-1-benzofuran-2-yl]benzene-1,3-diol
179	42608075	Azadirachta indica	-7.9	-7.9	-7.6	Flowerine
180	13844658	Ocimum tenuiflorum	-7.8	-7.8	-7.8	Apigenin 7-O-methylglucuronide
181	15689620	Vachellia nilotica	-7.9	-7.6	-7.9	Catechin 5,4'-di-O-gallate
182	163052741	Mangifera indica	-7.7	-7.9	-7.8	(3,4-Dihydroxyphenyl)[2,4,6-trihydroxy-3-[6-O-(4-hydroxybenzoyl)-I(2)-D-glucopyranosyl]phenyl]methanone
183	10789789	Hordeum vulgare	-7.6	-7.8	-8	Catechin 7-O-beta-D-glucopyranoside
184	21629999	Allium cepa	-7.6	-7.8	-8	(2S,3R,4R,5R,6S)-2-[(2S,3R,4S,5R)-4,5-dihydroxy-2-[(1S,2S,4S,5'S,6R,7S,8R,9S,12S,13R,14R,16R)-16-hydroxy-5',7,9,13-tetramethylspiro[5-oxapentacyclo[10.8.0.02,9.04,8.013,18]icos-18-ene-6,2'-oxane]-14-yl]oxyoxan-3-yl]oxy-6-methyloxane-3,4,5-triol
185	442456	Citrus aurantium	-7.7	-7.8	-7.9	Poncirin
186	75149065	Morus alba	-7.7	-7.8	-7.9	2-[5-(3,7-Dimethylocta-2,6-dienyl)-2-hydroxy-4-methoxyphenyl]-5,7-dihydroxy-2,3-dihydrochromen-4-one
187	100930829	Morus alba	-7.7	-7.5	-8.2	Mulberrofuran E
188	65727	Capsicum annuum	-7.8	-7.8	-7.8	Solanidine
189	53384378	Citrus limon	-7.8	-8.1	-7.5	5-hydroxy-2-(3-hydroxy-4-methoxyphenyl)-7-[(2S,3S,4S,5S,6S)-3,4,5-trihydroxy-6-[[(2R,3R,4S,5R,6S)-3,4,5-trihydroxy-6-methyloxan-2-yl]oxymethyl]oxan-2-yl]oxychromen-4-one
190	25245356	Capsicum annuum	-7.9	-7.6	-7.9	2-(3,4-dihydroxyphenyl)-5-hydroxy-7-[(3R,4S,5S,6R)-3,4,5-trihydroxy-6-(hydroxymethyl)oxan-2-yl]oxy-3-[(2R,3R,4R,5R,6S)-3,4,5-trihydroxy-6-methyloxan-2-yl]oxychromen-4-one
191	10459196	Zingiber officinale	-7.7	-7.8	-7.8	5,7-Dihydroxy-2-(4-Hydroxyphenyl)-4-Oxo-4h-Chromen-3-Yl 3,4-Di-O-Acetyl-6-Deoxy-Alpha-L-Mannopyranoside
192	54691352	Jatropha curcas	-8	-7.6	-7.7	Coumermic acid
193	441674	Morus alba	-7.8	-7.8	-7.7	Keracyanin cation
194	74787988	Citrus aurantium	-7.7	-7.7	-7.9	7-[(2S,4S,5S,6R)-4,5-dihydroxy-6-(hydroxymethyl)-3-[(2S,3R,4R,5R,6S)-3,4,5-trihydroxy-6-methyloxan-2-yl]oxyoxan-2-yl]oxy-5-hydroxy-2-(4-hydroxyphenyl)-2,3-dihydrochromen-4-one
195	162919003	Morus alba	-7.5	-8	-7.8	(2S)-8-(2,4-dihydroxyphenyl)-5-hydroxy-2-methyl-2-(4-methylpent-3-enyl)pyrano[3,2-g]chromen-6-one
196	67805702	Sesamum indicum	-8	-7.7	-7.6	5-[(3S,3aR,6R,6aR)-6-[[(3S,3aR,6R,6aR)-3-(1,3-benzodioxol-5-yl)-1,3,3a,4,6,6a-hexahydrofuro[3,4-c]furan-6-yl]oxy]-1,3,3a,4,6,6a-hexahydrofuro[3,4-c]furan-3-yl]-1,3-benzodioxole
197	91129494	Ocimum tenuiflorum	-7.7	-7.7	-7.9	methyl (2S,3S,4S,5R,6S)-6-[2-(3,4-dihydroxyphenyl)-5-hydroxy-4-oxochromen-7-yl]oxy-3,4,5-trihydroxyoxane-2-carboxylate
198	21669105	Blumea balsamifera	-7.7	-7.7	-7.9	Ursolic acid lactone
199	124355864	Morus alba	-7.8	-7.9	-7.6	(2S)-5,7-dihydroxy-2-[(2R)-5-hydroxy-2-methyl-2-(4-methylpent-3-enyl)chromen-6-yl]-2,3-dihydrochromen-4-one
200	162957955	Morus alba	-7.6	-8	-7.7	(16S)-16-(2-hydroperoxypropan-2-yl)-11,20-dihydroxy-7,7-dimethyl-2,8,17-trioxapentacyclo[12.9.0.03,12.04,9.018,23]tricosa-1(14),3(12),4(9),5,10,18(23),19,21-octaen-13-one
201	44257865	Citrus maxima	-7.9	-7.8	-7.6	Honyucitrin
202	42607924	Citrus aurantium	-7.6	-7.9	-7.8	Fumotonaringin
203	155517916	Psidium guajava	-7.9	-7.8	-7.6	(1S,2S,4R,6Z,8S,11R,12R)-8,14,16-trihydroxy-3,3,7,11-tetramethyl-12-phenyl-19-oxatetracyclo[9.8.0.02,4.013,18]nonadeca-6,13,15,17-tetraene-15,17-dicarbaldehyde
204	163011685	Citrus maxima	-7.6	-7.7	-7.9	5,6-dihydroxy-3,3-dimethyl-12H-pyrano[2,3-c]acridin-7-one
205	44566278	Psidium guajava	-7.5	-7.8	-7.9	(1S,2R,4aS,6aR,6aS,6bR,8aR,10R,11R,12aR,14bS)-11-hydroxy-10-[(Z)-3-(4-hydroxyphenyl)prop-2-enoyl]oxy-1,2,6a,6b,9,9,12a-heptamethyl-2,3,4,5,6,6a,7,8,8a,10,11,12,13,14b-tetradecahydro-1H-picene-4a-carboxylic acid
206	317256	Sesamum indicum	-7.6	-7.6	-8	2-(4-Methyl-3-pentenyl)anthraquinone
207	64982	Achyranthes bidentata	-7.7	-7.7	-7.8	Baicalin
208	375143	Murraya paniculata	-7.8	-7.8	-7.6	Curryangine
209	91453	Achyranthes bidentata	-8	-7.7	-7.5	Hecogenin
210	15689621	Vachellia nilotica	-7.8	-7.8	-7.6	Catechin 5,7,-di-O-gallate
211	637463	Andrographis paniculata	-7.8	-7.8	-7.6	(23S,25S)-5alpha-Spirostane-3beta,6alpha,23-triol
212	480764	Azadirachta indica	-7.8	-7.7	-7.7	8-Prenylnaringenin
213	169419	Murraya paniculata	-7.8	-7.8	-7.6	Paniculatin
214	5492231	Capsicum annuum	-7.8	-7.8	-7.6	Tulipanin
215	92966492	Moringa oleifera	-7.7	-7.6	-7.9	(1R,2R,7S,10S,13R,14R,16S,19S,20S)-19-(furan-3-yl)-9,9,13,20-tetramethyl-4,8,15,18-tetraoxahexacyclo[11.9.0.02,7.02,10.014,16.014,20]docosane-5,12,17-trione
216	163081794	Morus alba	-7.7	-7.7	-7.8	(2R)-5,7-dihydroxy-2-[(2R)-5-hydroxy-2-methyl-2-(4-methylpent-3-enyl)chromen-8-yl]-2,3-dihydrochromen-4-one
217	157009723	Musa paradisiaca	-7.8	-7.6	-7.8	3-[(2R,3S,4S,5R)-3,4-dihydroxy-5-(hydroxymethyl)oxolan-2-yl]oxy-2-(4-hydroxyphenyl)chromenylium-5,7-diol
218	5315354	Murraya paniculata	-7.6	-7.6	-8	8,13,16,20,20-Pentamethyl-15-oxa-4-azahexacyclo[14.4.1.02,14.03,11.05,10.019,21]henicosa-2(14),3(11),5(10),6,8,12-hexaene
219	5280637	Capsicum annuum	-7.7	-7.7	-7.8	Luteolin 7-O-glucoside
220	163188137	Emblica officinalis	-7.6	-8	-7.5	[(1S,8R,9R,18R,19S,21R,22R)-7,7,8,12,13,22-hexahydroxy-21-(hydroxymethyl)-3,6,16-trioxo-2,17,20,23-tetraoxapentacyclo[16.3.1.18,11.04,9.010,15]tricosa-4,10,12,14-tetraen-19-yl] 3,4,5-trihydroxybenzoate
221	21606663	Centella asiatica	-7.7	-7.7	-7.7	3-Hydroxy-11-ursen-28,13-olide
222	11250133	Areca catechu	-7.7	-7.7	-7.7	Procyanidin B1
223	5281613	Citrus aurantium	-7.5	-7.8	-7.8	Diosmin
224	45358138	Citrus aurantium	-7.7	-7.7	-7.7	7-[(3R,4S,5S,6R)-4,5-dihydroxy-6-(hydroxymethyl)-3-[(2S,3R,4R,5R,6S)-3,4,5-trihydroxy-6-methyloxan-2-yl]oxyoxan-2-yl]oxy-5-hydroxy-2-(3-hydroxy-4-methoxyphenyl)-2,3-dihydrochromen-4-one
225	44258295	Morus alba	-7.8	-7.8	-7.5	Kuwanon B
226	5483904	Citrus aurantium	-7.6	-7.6	-7.9	7-[(2S,3R,5S,6R)-4,5-dihydroxy-6-(hydroxymethyl)-3-[(2S,3R,4R,5R,6S)-3,4,5-trihydroxy-6-methyloxan-2-yl]oxyoxan-2-yl]oxy-5-hydroxy-2-(4-hydroxyphenyl)chromen-4-one
227	102330028	Morus alba	-7.9	-7.7	-7.5	(1S,2R,4aS,6aR,6aS,6bR,8aR,10S,12aR,14bS)-10-(3-methoxybenzoyl)oxy-1,2,6a,6b,9,9,12a-heptamethyl-2,3,4,5,6,6a,7,8,8a,10,11,12,13,14b-tetradecahydro-1H-picene-4a-carboxylic acid
228	145955804	Morus alba	-7.8	-7.8	-7.5	(2S)-2-[2,4-dihydroxy-3,5-bis(3-methylbut-2-enyl)phenyl]-5,7-dihydroxy-2,3-dihydrochromen-4-one
229	85902880	Sesamum indicum	-7.6	-7.6	-7.9	2-(4-Methyl-1,3-pentadien-1-yl)-9,10-anthracenedione
230	171121058	Achyranthes bidentata	-7.7	-7.7	-7.7	Rhapocasterone B
231	44559963	Morus alba	-7.9	-7.6	-7.6	Sanggenon B
232	17751030	Citrus aurantium	-7.6	-7.7	-7.8	7-[(2-O-alpha-L-Rhamnopyranosyl-beta-D-glucopyranosyl)oxy]-3',5-dihydroxy-4'-methoxyflavanone
233	139033596	Morus alba	-7.6	-7.6	-7.9	2-(3,4-Dihydroxyphenyl)-3-(beta-D-glucopyranosyloxy)-5-hydroxy-4-oxo-4H-chromen-7-yl 6-deoxy-alpha-L-altropyranoside
234	443716	Morus alba	-7.8	-7.8	-7.5	Hydroxysanguinarine
235	162999710	Murraya paniculata	-7.8	-7.8	-7.5	7-methoxy-8-[[(2S,4S)-2-[1-(7-methoxy-2-oxochromen-8-yl)-2-methylpropan-2-yl]-5,5-dimethyl-1,3-dioxolan-4-yl]methyl]chromen-2-one
236	14335960	Psidium guajava	-7.7	-7.6	-7.8	3beta-[[(E)-3-(4-Hydroxyphenyl)propenoyl]oxy]-2alpha-hydroxyurs-12-ene-28-oic acid
237	6710776	Citrus maxima	-7.7	-7.6	-7.8	CID 6710776
238	6332032	Morus alba	-7.6	-7.7	-7.7	24-Methyl-5,7,18,20-tetraoxa-24-azahexacyclo[11.11.0.02,10.04,8.014,22.017,21]tetracosa-1,3,8,11,13,15,17(21),22-octaene
239	154496727	Capsicum annuum	-7.8	-7.6	-7.6	(2S)-5-hydroxy-2-(3-hydroxy-4-methoxyphenyl)-7-[(2S,3R,4S,5S,6S)-3,4,5-trihydroxy-6-[[(2R,3S,4R,5R,6S)-3,4,5-trihydroxy-6-methyloxan-2-yl]oxymethyl]oxan-2-yl]oxy-2,3-dihydrochromen-4-one
240	5481969	Morus alba	-7.6	-7.7	-7.7	Cyclomorusin
241	624785	Acalypha Indica	-7.7	-7.7	-7.6	Anhydrovariabilin
242	71308199	Emblica officinalis	-7.7	-7.6	-7.7	Flavogallonic acid dilactone
243	3220	Acalypha fruticosa	-7.7	-7.7	-7.6	Emodol
244	45479322	Citrus aurantium	-7.5	-7.6	-7.9	7-[(3R,4S,5S,6R)-4,5-dihydroxy-6-(hydroxymethyl)-3-[(2S,3R,4R,5R,6S)-3,4,5-trihydroxy-6-methyloxan-2-yl]oxyoxan-2-yl]oxy-5-hydroxy-2-(4-hydroxyphenyl)chromen-4-one
245	102230695	Curcuma longa	-7.6	-7.5	-7.9	6-[5-hydroxy-2-[4-[(1E,6E)-5-hydroxy-7-(4-hydroxy-3-methoxyphenyl)-3-oxohepta-1,4,6-trienyl]phenoxy]-4-methylcyclohex-3-en-1-yl]-2-methylhept-2-en-4-one
246	4483253	Morus alba	-7.5	-7.5	-8	2-[(1R,5R,6S)-6-(2,4-dihydroxybenzoyl)-5-(2,4-dihydroxyphenyl)-3-methylcyclohex-2-en-1-yl]-5-(6-hydroxy-1-benzofuran-2-yl)benzene-1,3-diol
247	161948643	Morus alba	-7.6	-7.7	-7.7	(2R)-8-(2,4-dihydroxyphenyl)-5-hydroxy-2-methyl-2-(4-methylpent-3-enyl)pyrano[3,2-g]chromen-6-one
248	91873173	Citrus aurantium	-7.6	-7.6	-7.8	(S)-3',4',5,7-Tetrahydroxyflavanone-7-[2-O-(alpha-L-rhamnopyranosyl)-beta-D-glucopyranoside]
249	5321164	Citrus limon	-7.6	-7.6	-7.8	aureusidin 6-O-beta-glucoside
250	118319242	Curcuma longa	-7.7	-7.7	-7.6	Cyclobisdemethoxycurcumin
251	15118545	Calotropis gigantea	-7.5	-7.6	-7.9	15Beta-Hydroxycalotropin
252	44583860	Calotropis gigantea	-7.7	-7.6	-7.7	18,20-Epoxycalotropin
253	5458824	Morus alba	-7.6	-7.7	-7.7	[(1R,2S,5S)-5-[2,6-dihydroxy-4-(6-hydroxy-1-benzofuran-2-yl)phenyl]-2-(2,4-dihydroxyphenyl)-3-methylcyclohex-3-en-1-yl]-[2,4-dihydroxy-3-(3-methylbut-2-enyl)phenyl]methanone
254	162853621	Psidium guajava	-7.7	-7.6	-7.7	(1S,4S,5S,8S,10S,11R,13R,14R,17S,18S,19S,20R)-10,11-dihydroxy-4,5,9,9,13,19,20-heptamethyl-24-oxahexacyclo[15.5.2.01,18.04,17.05,14.08,13]tetracos-15-en-23-one
255	44258230	Citrus maxima	-7.6	-7.7	-7.7	7-[(2S,4S,5S)-4,5-dihydroxy-6-(hydroxymethyl)-3-[(2S,4S,5R)-3,4,5-trihydroxy-6-methyloxan-2-yl]oxyoxan-2-yl]oxy-5-hydroxy-2-(3-hydroxy-4-methoxyphenyl)chromen-4-one
256	163033197	Morus alba	-7.7	-7.5	-7.8	(2S,3R,4S,5S,6R)-2-[5-(6-hydroxy-1-benzofuran-2-yl)-2-(3-methylbut-2-enyl)-3-[(2S,3R,4S,5S,6R)-3,4,5-trihydroxy-6-(hydroxymethyl)oxan-2-yl]oxyphenoxy]-6-(hydroxymethyl)oxane-3,4,5-triol
257	443917	Mangifera indica	-7.7	-7.7	-7.6	pelargonidin 3-O-rutinoside
258	163061164	Centella asiatica	-7.6	-7.6	-7.7	(1S,2R,4aS,6aS,6aS,6bR,8R,8aR,10R,11R,12aR,14bS)-8,10,11-trihydroxy-1,2,6a,6b,8a,9,9,12a-octamethyl-1,2,3,4,5,6,6a,7,8,10,11,12,13,14b-tetradecahydropicene-4a-carboxylic acid
259	5481973	Morus alba	-7.5	-7.8	-7.6	Neocyclomorusin
260	133561931	Morus alba	-7.6	-7.7	-7.6	5-(6-hydroxy-1-benzofuran-2-yl)-2-[(1R,9R)-5-hydroxy-9-methyl-8-oxatricyclo[7.3.1.02,7]trideca-2(7),3,5,10-tetraen-11-yl]benzene-1,3-diol
261	38735514	Alstonia scholaris	-7.6	-7.6	-7.7	(1S,2R,4aS,6aR,6aS,6bR,8aS,10S,12aR,14bR)-10-hydroxy-1,2,6a,6b,9,9,12a-heptamethyl-2,3,4,5,6,6a,7,8,8a,10,11,12,13,14b-tetradecahydro-1H-picene-4a-carboxylic acid
262	42608071	Azadirachta indica	-7.7	-7.6	-7.6	Mundulea flavanone B
263	13831068	Emblica officinalis	-7.6	-7.6	-7.7	Prodelphinidin B3
264	53486247	Citrus aurantium	-7.5	-7.8	-7.6	2-(3,4-dihydroxyphenyl)-5-hydroxy-7-[(2S,3R,4R,5S,6R)-3,4,5-trihydroxy-6-[[(2R,3R,4R,5R,6S)-3,4,5-trihydroxy-6-methyloxan-2-yl]oxymethyl]oxan-2-yl]oxy-2,3-dihydrochromen-4-one
265	44257064	Jatropha curcas	-7.6	-7.5	-7.8	Ent-afzelechin-7-O-beta-D-glucopyranoside
266	5320711	Nelumbo nucifera	-7.8	-7.5	-7.5	(2R,2'R,3R,3'R)-2,2'-Bis(3,4-dihydroxyphenyl)-3,3',4,4'-tetrahydro-2H,2'H-4,8'-bichromene-3,3',5,5',7,7'-hexol
267	163104042	Morus alba	-7.5	-7.5	-7.8	5-(4-Methoxy-7-methyl-9,10-dihydrofuro[2,3-g][1]benzoxepin-2-yl)benzene-1,3-diol
268	11050123	Capsicum annuum	-7.7	-7.6	-7.5	(25r)-5alpha-spirostan-3beta-ol 3-O-beta-d-galactopyranoside
269	14335962	Psidium guajava	-7.8	-7.5	-7.5	3-beta-O-(trans-p-Coumaroyl)maslinic acid
270	102004763	Psidium guajava	-7.5	-7.5	-7.8	Eucalyptolic acid
271	131676008	Morus alba	-7.6	-7.6	-7.6	5-(6-hydroxy-1-benzofuran-2-yl)-2-[(9S)-5-hydroxy-9-methyl-8-oxatricyclo[7.3.1.02,7]trideca-2(7),3,5,10-tetraen-11-yl]benzene-1,3-diol
272	85821358	Nelumbo nucifera	-7.6	-7.5	-7.7	Dehydroanonaine
273	118726654	Morus alba	-7.6	-7.5	-7.7	5-(7,10-Dihydro-5-hydroxy-8-methylfuro(2,3-g)(1)benzoxepin-2-yl)-1,3-benzenediol
274	65380	Alangium salviifolium	-7.6	-7.6	-7.6	Psychotrine
275	15427884	Mangifera indica	-7.6	-7.6	-7.6	(4aR,6aS,6aR,6bR,8aR,11R,12S,12aR,14aR,14bR)-4,4,6a,6b,8a,11,12,14b-octamethyl-1,2,4a,5,6,6a,7,8,9,10,11,12,12a,13,14,14a-hexadecahydropicen-3-one
276	26339717	Allium cepa	-7.6	-7.6	-7.6	2-(3,4-dihydroxyphenyl)-5,7-dihydroxy-3-[(2S,3S,4R,5R,6S)-3,4,5-trihydroxy-6-methyloxan-2-yl]oxychromen-4-one
277	10342974	Morus alba	-7.6	-7.6	-7.5	3,7,14-Trihydroxy-18,18-dimethyl-11-(3-methylbut-2-enyl)-2,10,19-trioxapentacyclo[11.8.0.03,11.04,9.015,20]henicosa-1(13),4(9),5,7,14,16,20-heptaen-12-one
278	122738	Areca catechu	-7.5	-7.5	-7.7	Procyanidin B2, (+)-
279	5284651	Citrus aurantium	-7.5	-7.5	-7.7	(2S)-7-[(2S,3R,4S,5S,6R)-4,5-dihydroxy-6-(hydroxymethyl)-3-[(2R,3R,4S,5R,6R)-3,4,5-trihydroxy-6-methyloxan-2-yl]oxyoxan-2-yl]oxy-5-hydroxy-2-(4-hydroxyphenyl)-2,3-dihydrochromen-4-one
280	163103361	Morus alba	-7.6	-7.5	-7.6	5-(7-Methyl-9,10-dihydrofuro[2,3-g][1]benzoxepin-2-yl)benzene-1,3-diol
281	15558779	Calotropis gigantea	-7.6	-7.6	-7.5	Deglucouzarin
282	184877	Morus alba	-7.6	-7.6	-7.5	Kuwanon L
283	5319891	Morus alba	-7.5	-7.5	-7.7	5-(7,10-Dihydro-4-methoxy-8-methylfuro(2,3-g)(1)benzoxepin-2-yl)-1,3-benzenediol
284	44567158	Emblica officinalis	-7.6	-7.6	-7.5	2-[(4R,5S,7R,8S,11S,12S,13S,21S)-13,17,18,21-tetrahydroxy-7-(hydroxymethyl)-2,10,14-trioxo-5-(3,4,5-trihydroxybenzoyl)oxy-3,6,9,15-tetraoxatetracyclo[10.7.1.14,8.016,20]henicosa-1(19),16(20),17-trien-11-yl]acetic acid
285	139041048	Alstonia scholaris	-7.6	-7.6	-7.5	Leuconodine B (scholarisine G)
286	90657733	Sesamum indicum	-7.6	-7.6	-7.5	6-[(3S,6S)-3-(1,3-benzodioxol-5-yl)-1,3,3a,4,6,6a-hexahydrofuro[3,4-c]furan-6-yl]-1,3-benzodioxol-5-ol
287	5462193	Alangium salviifolium	-7.5	-7.6	-7.6	5,7-Dihydroxy-2-(4-hydroxyphenyl)-3-[3,4,5-trihydroxy-6-(hydroxymethyl)oxan-2-yl]oxychromen-4-one
288	72193652	Mangifera indica	-7.6	-7.5	-7.6	peonidin 3-O-(6-O-acetyl-beta-D-glucoside)
289	5359430	Capsicum annuum	-7.6	-7.5	-7.5	quercetin 3-O-alpha-L-fucopyranoside
290	5281769	Centella asiatica	-7.5	-7.5	-7.6	Cynarine
291	12310964	Dillenia indica	-7.5	-7.5	-7.6	Rhababerone
292	94672	Sesamum indicum	-7.5	-7.6	-7.5	Sesaminol
293	11972444	Bombax ceiba	-7.5	-7.6	-7.5	2-(3,4-dihydroxyphenyl)-5,7-dihydroxy-3-[(2R,3S,4R,5R,6S)-3,4,5-trihydroxy-6-methyloxan-2-yl]oxychromen-4-one
294	85208584	Morus alba	-7.5	-7.5	-7.5	5-[4-(3,7-Dimethylocta-2,6-dienyl)-6-hydroxy-5-methoxy-1-benzofuran-2-yl]benzene-1,3-diol
295	12047524	Capsicum annuum	-7.5	-7.5	-7.5	5,7-dihydroxy-2-(4-hydroxyphenyl)-3-[(2S,3S,4R,5R,6S)-3,4,5-trihydroxy-6-methyloxan-2-yl]oxychromen-4-one
296	25203368	Allium cepa	-7.5	-7.5	-7.5	Quercetin-3-glucoside
297	52951893	Azadirachta indica	-7.5	-7.5	-7.5	7-Deacetyl-7-benzoylepoxyazadiradione
298	5479541	Murraya paniculata	-7.5	-7.5	-7.5	7H-Pyrano(2,3-c)acridin-7-one, 3,12-dihydro-6-hydroxy-3,3-dimethyl-
