# Supplementary material for: In-silico identification of anti-cholera phytochemicals from Indian medicinal plants
Source: PLoS One. 2026 Feb 2;21(2):e0342058. doi: 10.1371/journal.pone.0342058 (PMC12863543; doi:10.1371/journal.pone.0342058)
Supplement: S4 Dataset — Physiochemical and drug-likeness parameters, molecular weight, heavy atoms, aromatic heavy atoms, fraction Csp3, rotatable bonds, H-bond acceptors, H-bond donors, molar refractivity, TPSA, XLOGP3, WLOGP, consensus log P, ESOL log S, log Kp (cm/s), with the Lipinski rule are reported for corresponding phytochemicals. (XLSX) [file pone.0342058.s009.xlsx]

## Sheet: Sheet1
PubChem ID	Source Plant	Binding Affinity Score (kcal/mol)			Molecular Weight	#Heavy atoms	#Aromatic heavy atoms	Fraction Csp3	#Rotatable bonds	#H-bond acceptors	#H-bond donors	Molar Refractivity	TPSA	XLOGP3	WLOGP	Consensus Log P	ESOL Log S	log Kp (cm/s)	Lipinski #violations
		ctxB7	ctxB1	ctxB3
126009	Murraya paniculata	-9	-9	-9.1	366.5	28	18	0.31	1	0	2	118.07	31.58	5.97	6.87	5.51	-6.28	-4.3	1
11742872	Morus alba	-8.7	-8.7	-8.7	420.45	31	16	0.24	3	6	3	121	100.13	5.85	5.16	4.4	-6.32	-4.71	0
6450924	Morus alba	-8.6	-8.7	-8.6	406.47	30	16	0.24	6	5	3	121.27	90.9	6.8	5.81	4.96	-6.64	-3.95	0
5315364	Murraya paniculata	-8.6	-8.6	-8.5	331.45	25	13	0.48	0	1	1	104.12	25.02	5.77	5.93	5.21	-5.91	-4.23	1
196583	Morus alba	-8.4	-8.6	-8.6	562.57	42	27	0.18	2	8	5	155.79	132.75	5.98	6.99	4.9	-7.44	-5.49	1
42608050	Morus alba	-8.7	-8.7	-8.2	420.45	31	12	0.32	1	6	2	117.79	85.22	4.59	4.63	3.94	-5.56	-5.61	0
102230685	Curcuma longa	-8.3	-8.6	-8.6	544.68	40	12	0.44	6	6	3	157.23	96.22	5.8	6.35	5.19	-6.7	-5.5	1
118701648	Morus alba	-8.7	-8.2	-8.6	562.57	42	27	0.18	2	8	5	155.79	132.75	5.98	6.99	4.9	-7.44	-5.49	1
163190878	Murraya paniculata	-8.4	-8.5	-8.5	333.47	25	13	0.48	1	1	1	106.49	25.02	6.23	6.32	5.45	-6.15	-3.91	1
6440408	Morus alba	-8.7	-8.7	-7.9	424.49	31	12	0.32	6	6	4	120.87	107.22	5.95	5.13	4.41	-6.11	-4.66	0
10342292	Morus alba	-8.4	-8.7	-8.1	424.49	31	12	0.32	6	6	4	120.87	107.22	5.95	5.13	4.41	-6.11	-4.66	0
90656863	Citrus aurantium	-8.7	-8.1	-8.3	502.51	36	0	0.77	1	10	1	118.51	137.96	0	0.97	1.35	-2.89	-9.37	1
71439800	Morus alba	-8.7	-8.3	-7.9	424.49	31	12	0.32	6	6	4	120.87	107.22	5.95	5.13	4.41	-6.11	-4.66	0
9959532	Morus alba	-8.1	-8.2	-8.6	562.57	42	27	0.18	2	8	5	155.79	132.75	5.98	6.99	4.91	-7.44	-5.49	1
442201	Morus alba	-8.5	-8.5	-7.8	311.33	23	12	0.33	0	5	1	88.14	51.16	2.85	2.29	2.64	-3.95	-6.18	0
124050	Blumea balsamifera	-8.3	-8.3	-8.2	366.36	27	17	0.29	1	6	1	102.08	82.04	4.07	4.51	3.79	-5.08	-5.65	0
165327	Alangium salviifolium	-8.4	-8.6	-7.7	475.62	35	15	0.52	5	5	3	147.95	69.75	4.61	3.7	4.04	-5.68	-5.93	0
102339032	Morus alba	-8.4	-8.4	-7.8	524.56	39	18	0.28	2	7	3	146.05	105.45	5.01	6.05	4.55	-6.46	-5.94	1
441780	Morus alba	-8	-8.2	-8.3	562.57	42	27	0.18	2	8	5	155.79	132.75	5.98	6.99	4.91	-7.44	-5.49	1
154828483	Morus alba	-8.1	-8.1	-8.2	354.35	26	12	0.25	1	6	3	95.69	96.22	3.44	3.26	2.75	-4.48	-6.02	0
196959	Jatropha curcas	-8.2	-8.2	-8	316.31	24	16	0.05	0	4	1	88.82	55.76	4.58	3.81	3.59	-5.18	-4.98	0
44567218	Morus alba	-8.3	-7.9	-8.1	562.57	42	27	0.18	2	8	5	155.79	132.75	5.98	6.99	4.88	-7.44	-5.49	1
442977	Murraya paniculata	-8.4	-8.4	-7.5	429.64	31	0	0.96	0	4	2	128.33	60.77	3.85	3.51	3.51	-4.93	-6.19	0
21575044	Capsicum annuum	-8.2	-7.5	-8.6	577.79	41	0	0.94	5	8	6	161.76	131.64	3.57	2.36	2.82	-5.34	-7.29	2
9978810	Morus alba	-8.6	-7.8	-7.9	408.49	30	12	0.32	6	5	3	118.85	86.99	6.3	5.42	4.79	-6.24	-4.32	0
102384790	Morus alba	-8.6	-8.1	-7.6	562.57	42	27	0.18	2	8	5	155.79	132.75	5.98	6.99	4.88	-7.44	-5.49	1
11827970	Borassus flabellifer	-8	-8	-8.1	576.76	41	0	0.94	3	8	4	153.98	117.84	4.08	3.54	3.34	-5.79	-6.92	1
102387796	Sesamum indicum	-7.9	-7.9	-8.3	288.34	22	12	0.1	2	2	0	88.59	34.14	5.85	4.33	4.37	-5.58	-3.91	0
162977527	Morus alba	-8.1	-8.1	-7.9	354.35	26	12	0.25	1	6	3	95.69	96.22	3.31	3.26	2.71	-4.4	-6.11	0
138113455	Adenanthera pavonina	-7.9	-7.8	-8.3	472.7	34	0	0.9	1	4	3	137.82	77.76	6.88	6.2	5.28	-7.04	-4.3	1
5281644	Areca catechu	-7.9	-7.9	-8.2	326.3	24	14	0.17	0	6	3	90.18	100.13	3.37	3.14	2.62	-4.42	-5.9	0
5481972	Morus alba	-8	-8	-7.9	452.45	33	16	0.32	2	8	3	122.55	118.59	4.01	4.52	3.45	-5.4	-6.21	0
441874	Calotropis gigantea	-8.1	-8.2	-7.6	530.61	38	0	0.83	2	9	2	133.06	128.59	0.94	2.21	1.92	-3.59	-8.87	1
10719817	Centella asiatica	-8	-8	-7.8	488.7	35	0	0.9	1	5	4	138.57	97.99	4.5	4.26	3.86	-5.64	-6.09	0
42608051	Morus alba	-7.9	-8	-7.9	422.47	31	12	0.32	3	6	3	119.41	96.22	5.24	4.77	4.12	-5.85	-5.16	0
42608038	Morus alba	-8.1	-8.1	-7.6	354.35	26	12	0.25	1	6	3	95.69	96.22	3.31	3.26	2.71	-4.4	-6.11	0
362574	Berberis aristata	-7.9	-7.9	-7.9	594.7	44	24	0.33	2	8	2	177.14	83.86	6.01	5.15	4.81	-7.59	-5.66	1
3081548	Morus alba	-7.9	-7.8	-8	422.47	31	12	0.48	1	6	3	114.92	96.22	4.4	4.49	3.54	-5.45	-5.75	0
163183901	Morus alba	-7.9	-7.9	-7.9	352.34	26	16	0.15	1	6	3	97.66	100.13	3.81	3.94	2.96	-4.81	-5.74	0
154497419	Morus alba	-8.1	-8	-7.6	354.35	26	12	0.25	1	6	3	95.69	96.22	3.31	3.26	2.7	-4.4	-6.11	0
14334319	Morus alba	-7.8	-8.1	-7.7	564.58	42	24	0.18	3	8	6	157.98	139.84	5.83	6.24	4.71	-7.24	-5.6	2
167963	Murraya paniculata	-7.8	-7.8	-8	331.45	25	13	0.3	3	1	1	108.45	25.02	6.63	6.43	5.62	-6.26	-3.61	1
119041	Citrus maxima	-7.9	-7.9	-7.8	454.51	33	5	0.65	1	7	0	116.73	95.34	3.16	3.6	3.19	-4.69	-6.83	0
14150057	Sesamum indicum	-8	-7.9	-7.7	370.35	27	12	0.4	2	7	1	92.02	75.61	2.32	2.28	2.37	-3.79	-6.91	0
442153	Azadirachta indica	-8	-8	-7.5	408.49	30	12	0.32	5	5	3	119.01	86.99	6.37	5.2	4.76	-6.35	-4.27	0
441844	Calotropis gigantea	-8	-8	-7.5	574.66	41	0	0.84	4	10	2	143.76	137.82	1.5	2.57	2.29	-4.08	-8.74	1
20055680	Citrus maxima	-7.9	-7.8	-7.8	472.53	34	5	0.73	3	8	1	118.77	115.57	2.21	3.36	2.72	-4.07	-7.61	0
99474	Achyranthes bidentata	-7.8	-7.8	-7.9	414.62	30	0	0.93	0	3	1	121.59	38.69	5.67	5.71	5.02	-5.98	-4.8	1
44559982	Morus alba	-8	-7.6	-7.9	378.46	28	15	0.25	6	4	3	115	73.83	6.7	6.45	5.19	-6.41	-3.85	0
46209782	Morus alba	-7.7	-7.8	-8	438.51	32	12	0.35	7	6	3	125.34	96.22	6.15	5.43	4.71	-6.25	-4.61	0
5319890	Morus alba	-7.8	-7.8	-7.9	308.33	23	15	0.16	1	4	2	88.99	62.83	3.82	4.39	3.47	-4.57	-5.47	0
441900	Borassus flabellifer	-7.8	-7.8	-7.9	414.62	30	0	0.93	0	3	1	121.59	38.69	5.67	5.71	5.01	-5.98	-4.8	1
102004645	Morus alba	-7.8	-8.1	-7.5	422.47	31	12	0.32	4	6	3	119.25	96.22	5.27	4.99	4.15	-5.8	-5.14	0
42608075	Azadirachta indica	-7.9	-7.9	-7.6	368.42	27	12	0.32	5	5	1	104.23	64.99	4.97	4.3	4.03	-5.25	-5.02	0
75149065	Morus alba	-7.7	-7.8	-7.9	438.51	32	12	0.35	7	6	3	125.34	96.22	6.15	5.43	4.71	-6.25	-4.61	0
65727	Capsicum annuum	-7.8	-7.8	-7.8	397.64	29	0	0.93	0	2	1	126.2	23.47	6.09	5.27	5.06	-6.14	-4.4	1
162919003	Morus alba	-7.5	-8	-7.8	420.45	31	16	0.24	4	6	3	121.67	100.13	5.54	5.38	4.39	-6.05	-4.93	0
67805702	Sesamum indicum	-8	-7.7	-7.6	482.48	35	12	0.54	4	9	0	117.87	83.07	2.62	2.53	2.78	-4.47	-7.38	0
124355864	Morus alba	-7.8	-7.9	-7.6	422.47	31	12	0.32	4	6	3	119.25	96.22	5.27	4.99	4.17	-5.8	-5.14	0
162957955	Morus alba	-7.6	-8	-7.7	452.45	33	16	0.32	2	8	3	122.55	118.59	4.01	4.52	3.44	-5.4	-6.21	0
155517916	Psidium guajava	-7.9	-7.8	-7.6	490.59	36	12	0.47	3	6	3	138.33	104.06	5.01	5.39	4.25	-6.09	-5.74	0
163011685	Citrus maxima	-7.6	-7.7	-7.9	309.32	23	14	0.17	0	4	3	90.24	82.55	3.74	3.17	2.91	-4.56	-5.53	0
317256	Sesamum indicum	-7.6	-7.6	-8	290.36	22	12	0.2	3	2	0	88.28	34.14	5.79	4.36	4.43	-5.49	-3.96	0
91453	Achyranthes bidentata	-8	-7.7	-7.5	430.62	31	0	0.96	0	4	1	122.27	55.76	4.83	4.97	4.4	-5.55	-5.5	0
637463	Andrographis paniculata	-7.8	-7.8	-7.6	448.64	32	0	1	0	5	3	124.39	79.15	4.17	3.74	3.52	-5.25	-6.08	0
480764	Azadirachta indica	-7.8	-7.7	-7.7	340.37	25	12	0.25	3	5	3	95.29	86.99	4.45	3.69	3.29	-4.91	-5.22	0
92966492	Moringa oleifera	-7.7	-7.6	-7.9	470.51	34	5	0.73	1	8	0	116.17	104.57	1.77	2.81	2.54	-3.92	-7.91	0
163081794	Morus alba	-7.7	-7.7	-7.8	422.47	31	12	0.32	4	6	3	119.25	96.22	5.27	4.99	4.06	-5.8	-5.14	0
5315354	Murraya paniculata	-7.6	-7.6	-8	345.48	26	13	0.5	0	1	1	109.09	25.02	6.13	6.24	5.57	-6.21	-4.06	1
44258295	Morus alba	-7.8	-7.8	-7.5	420.45	31	16	0.24	3	6	3	121.83	100.13	5.52	5.16	4.32	-6.11	-4.95	0
145955804	Morus alba	-7.8	-7.8	-7.5	424.49	31	12	0.32	5	6	4	121.03	107.22	6.02	4.91	4.44	-6.22	-4.62	0
85902880	Sesamum indicum	-7.6	-7.6	-7.9	288.34	22	12	0.1	2	2	0	88.59	34.14	5.85	4.33	4.38	-5.58	-3.91	0
443716	Morus alba	-7.8	-7.8	-7.5	347.32	26	18	0.15	0	5	0	96.61	58.92	3.52	3.3	3.31	-4.72	-5.92	0
162999710	Murraya paniculata	-7.8	-7.8	-7.5	520.57	38	20	0.4	7	8	0	144.06	97.34	5.57	5.25	4.95	-6.5	-5.52	1
6710776	Citrus maxima	-7.7	-7.6	-7.8	514.56	37	5	0.71	3	9	0	128.1	121.64	2.57	3.37	2.9	-4.55	-7.61	1
6332032	Morus alba	-7.6	-7.7	-7.7	333.34	25	10	0.2	0	4	0	92.63	41.85	1.74	2.66	2.48	-3.3	-7.1	0
5481969	Morus alba	-7.6	-7.7	-7.7	418.44	31	16	0.24	1	6	2	119.38	89.13	5.2	5.02	4.22	-6.03	-5.16	0
624785	Acalypha Indica	-7.7	-7.7	-7.6	282.29	21	15	0.18	2	4	0	79.17	40.83	3.47	3.86	3.32	-4.17	-5.56	0
3220	Acalypha fruticosa	-7.7	-7.7	-7.6	270.24	20	12	0.07	0	5	3	70.78	94.83	2.72	1.89	1.87	-3.67	-6.02	0
102230695	Curcuma longa	-7.6	-7.5	-7.9	572.69	42	12	0.31	12	7	3	167.28	113.29	6.37	6.56	5.3	-6.82	-5.27	1
161948643	Morus alba	-7.6	-7.7	-7.7	420.45	31	16	0.24	4	6	3	121.67	100.13	5.54	5.38	4.4	-6.05	-4.93	0
118319242	Curcuma longa	-7.7	-7.7	-7.6	308.33	23	12	0.11	3	4	2	87.8	66.76	3.06	3.29	2.79	-3.87	-6.01	0
162853621	Psidium guajava	-7.7	-7.6	-7.7	470.68	34	0	0.9	0	4	2	135.51	66.76	6.18	5.51	5.04	-6.65	-4.78	1
163061164	Centella asiatica	-7.6	-7.6	-7.7	502.73	36	0	0.9	1	5	4	143.78	97.99	5.42	5.42	4.59	-6.31	-5.52	2
5481973	Morus alba	-7.5	-7.8	-7.6	436.45	32	16	0.32	1	7	3	121.05	109.36	3.96	4.02	3.43	-5.34	-6.15	0
133561931	Morus alba	-7.6	-7.7	-7.6	442.46	33	21	0.19	2	6	4	125.85	103.29	4.81	6.03	4.18	-5.95	-5.58	0
42608071	Azadirachta indica	-7.7	-7.6	-7.6	354.4	26	12	0.29	4	5	2	99.76	75.99	4.64	4	3.61	-5.04	-5.17	0
163104042	Morus alba	-7.5	-7.5	-7.8	338.35	25	15	0.2	2	5	2	95.48	72.06	4.32	4.75	3.66	-4.97	-5.3	0
11050123	Capsicum annuum	-7.7	-7.6	-7.5	578.78	41	0	1	3	8	4	154.45	117.84	4.9	3.62	3.53	-6.32	-6.35	1
131676008	Morus alba	-7.6	-7.6	-7.6	442.46	33	21	0.19	2	6	4	125.85	103.29	4.81	6.03	4.32	-5.95	-5.58	0
85821358	Nelumbo nucifera	-7.6	-7.5	-7.7	263.29	20	14	0.18	0	2	1	82.61	30.49	4.25	3.12	3.4	-4.67	-4.89	0
118726654	Morus alba	-7.6	-7.5	-7.7	324.33	24	15	0.16	1	5	3	91.01	83.06	3.46	4.1	3.19	-4.43	-5.82	0
65380	Alangium salviifolium	-7.6	-7.6	-7.6	464.6	34	12	0.54	6	6	1	142.88	63.52	4.27	3.71	4.09	-5.28	-6.1	0
10342974	Morus alba	-7.6	-7.6	-7.5	436.45	32	12	0.32	2	7	3	117.88	105.45	4.56	3.97	3.64	-5.56	-5.72	0
163103361	Morus alba	-7.6	-7.5	-7.6	308.33	23	15	0.16	1	4	2	88.99	62.83	4.35	4.74	3.67	-4.91	-5.09	0
5319891	Morus alba	-7.5	-7.5	-7.7	338.35	25	15	0.2	2	5	2	95.48	72.06	3.79	4.4	3.46	-4.64	-5.67	0
139041048	Alstonia scholaris	-7.6	-7.6	-7.5	358.43	26	6	0.6	1	4	2	104.28	81.08	0.32	0.87	1.54	-2.37	-8.26	0
90657733	Sesamum indicum	-7.6	-7.6	-7.5	370.35	27	12	0.4	2	7	1	92.02	75.61	2.32	2.28	2.37	-3.79	-6.91	0
12310964	Dillenia indica	-7.5	-7.5	-7.6	270.24	20	12	0.07	0	5	3	70.78	94.83	3.27	1.89	2.01	-4.02	-5.63	0
94672	Sesamum indicum	-7.5	-7.6	-7.5	370.35	27	12	0.4	2	7	1	92.02	75.61	2.32	2.28	2.37	-3.79	-6.91	0
85208584	Morus alba	-7.5	-7.5	-7.5	408.49	30	15	0.28	7	5	3	121.49	83.06	6.68	6.46	5.18	-6.49	-4.05	0
52951893	Azadirachta indica	-7.5	-7.5	-7.5	528.64	39	11	0.55	4	6	0	144.86	86.11	5.9	5.92	4.99	-6.78	-5.34	1
5479541	Murraya paniculata	-7.5	-7.5	-7.5	293.32	22	14	0.17	0	3	2	88.22	62.32	4.09	3.46	3.31	-4.71	-5.19	0
