# Supplementary material for: In-silico identification of anti-cholera phytochemicals from Indian medicinal plants
Source: PLoS One. 2026 Feb 2;21(2):e0342058. doi: 10.1371/journal.pone.0342058 (PMC12863543; doi:10.1371/journal.pone.0342058)
Supplement: S5 Dataset — Non-bonded interactions, including hydrogen bond (conventional, hydrogen-carbon, pi-donor), hydrophobic bond (alkyl, pi-alkyl, pi-pi stacked, pi-sulfur, pi-cation, pi-sigma), and van der Waals interaction were analyzed. Moreover, the common interactive residue and interaction number with GM1 or with pentamer formation sites were reported. ctxB1 and ctxB7 exhibited similar interaction patterns, and ctxB3 showed slight distinct interaction profiles. (XLSX) [file pone.0342058.s010.xlsx]

## Sheet: Non-bonded interaction 
		ctxB7								ctxB1								ctxB3
Phytochemicals	PubChem ID	Hydrogen bond	Category (Conventional, Hydrogen-Carbon, Pi- Donor)	Others (Hydrophobic, electrostatic, and others)	Category (alkyl, pi-alkyl, pi-pi stacked, Pi-sulfer, Pi-cation, Pi-sigma)	Van-der waals	Total (No. of interactive residue, no. of interaction)	Common with GM1 interaction (No. of interactive residue, no. of interaction)	Common with pentamer interaction (No. of interactive residue, no. of interaction)	Hydrogen bond	Category (Conventional, Hydrogen-Carbon, Pi- Donor)	Others (Hydrophobic, electrostatic, and others)	Category (alkyl, pi-alkyl, pi-pi stacked, Pi-sulfer, Pi-cation, Pi-sigma)	Van-der waals	Total (No. of interactive residue, no. of interaction)	Common with GM1 interaction (No. of interactive residue, no. of interaction)	Common with pentamer interaction (No. of interactive residue, no. of interaction)	Hydrogen bond	Category (Conventional, Hydrogen-Carbon, Pi- Donor)	Others (Hydrophobic, electrostatic, and others)	Category (alkyl, pi-alkyl, pi-pi stacked, Pi-sulfer, Pi-cation, Pi-sigma)	Van-der waals	Total (No. of interactive residue, no. of interaction)	Common with GM1 interaction (No. of interactive residue, no. of interaction)	Common with pentamer interaction (No. of interactive residue, no. of interaction)
M. alba (Mol 10)	145955804	ARG94	Conventional	GLU50	Pi-Anion	GLU57	13, 16	0	7, 9	LYS90	Conventional	GLU50	Pi-Anion	GLU57	13, 17	0	7, 9	GLN82	Conventional	GLN82	Pi-Sigma	HIS78	12, 14	6, 7	8, 10
		GLU87	Conventional	GLU87	Pi-Anion	SER51				ARG94	Conventional	GLU87	Pi-Anion	SER51				ILE117	Conventional	ALA85	Alkyl	VAL71
				PRO74 (2)	Alkyl	MET58				GLU87	Conventional	PRO74 (2)	Alkyl	MET58				GLU72	Conventional	ILE79	Alkyl	MET89
				VAL73	Alkyl	ALA59						VAL73	Alkyl	ALA59						TYR33	Pi-Alkyl	SER81
				LEU52 (2)	Alkyl	TYR48						LEU52 (2)	Alkyl	TYR48						TRP109	Pi-Alkyl
				LYS90	Pi-Alkyl	ASP91						LYS90	Pi-Alkyl	ASP91						ALA85	Pi-Alkyl
																				ILE86	Pi-Alkyl
A. bidentata (Mol 1)	99474	ASN111	Conventional	ILE79	Alkyl	GLN82	9, 14	9, 14	3, 8			ILE79	Alkyl	GLN82	8, 12	8, 12	3, 7	GLU72	Conventional	ILE79	Alkyl	GLN82	10, 13	10, 13	3, 7
				TYR33	Pi-Alkyl	GLN77						TYR33	Pi-Alkyl	GLN77						TYR33	Pi-Alkyl	GLN77
				TRP109 (6)	Pi-Alkyl	GLU72						TRP109 (5)	Pi-Alkyl	GLU72						TRP109 (4)	Pi-Alkyl	ASN111
						HIS34								HIS34						HIS34	Pi-Alkyl	HIS78
						LYS112								LYS112								LYS112
A. indica (Mol 1)	442153	LYS112	Conventional	TRP109 (2)	Pi-Pi Stacked	ILE79	12, 15	11, 14	4, 7	LYS112	Conventional	TRP109 (2)	Pi-Pi Stacked	ILE79	12, 15	11, 14	4, 7	HIS78	Conventional	TRP109 (2)	Pi-Pi Stacked	ILE79	11, 14	11, 14	4, 7
		GLU72	Conventional	TYR33	Pi-Pi T-shaped	HIS78				GLU72	Conventional	TYR33	Pi-Pi T-shaped	HIS78				ASN111	Conventional	TYR33	Pi-Pi T-shaped	LYS112
				TYR33 (2)	Pi-Alkyl	GLN82						TYR33 (2)	Pi-Alkyl	GLN82						TYR33 (2)	Pi-Alkyl	GLN82
				HIS34	Pi-Alkyl	GLN77						HIS34	Pi-Alkyl	GLN77						HIS34	Pi-Alkyl	GLN77
						GLU32								GLU32								GLU32
						ASN111								ASN111								GLU72
						ASN35								ASN35
A. indica (Mol 2)	52951893	HIS34 (2)	Conventional	TRP109 (2)	Pi-Pi Stacked	GLU72	10, 13	9, 12	3, 5	HIS34 (2)	Conventional	TRP109 (2)	Pi-Pi Stacked	GLU72	10, 13	9, 12	3, 5	ILE120	Conventional	MET89	Pi-Sulfur	TYR33	13, 14	3, 3	12, 13
		ASN111	Conventional			HIS78				ASN111	Conventional			HIS78				ARG88	Carbon	ALA85	Pi-Alkyl	ALA118
		TRP109	Carbon			GLN82				TRP109	Carbon			GLN82				THR92	Carbon	ARG88	Pi-Alkyl	TRP109
						TYR33								TYR33				GLN82	Pi-Donor			ILE86
						GLN77								GLN77								ALA119
						ASN35								ASN35								LEU29
						LYS112								LYS112								SER81
B. flabellifer (Mol 2)	441900			ILE79	Pi-Alkyl	HIS34	9, 14	9, 14	3, 8	LYS112	Conventional	TRP109 (4)	Pi-Alkyl	HIS34	9, 12	9, 12	3, 6	GLU72	Conventional	TRP109 (4)	Pi-Alkyl	GLN82	10, 13	10, 13	3, 7
				TYR33	Alkyl	GLN77				ASN111	Conventional	ILE79	Alkyl	GLN77						ILE79	Alkyl	GLN77
				TRP109 (6)	Pi-Alkyl	GLN82						TYR33	Pi-Alkyl	GLN82						TYR33	Pi-Alkyl	ASN111
						GLU72								GLU72						HIS34	Pi-Alkyl	HIS78
						ASN111																LYS112
						LYS112
C. annuum (Mol 1)	65727			ILE79	Alkyl	GLN82	9, 14	9, 14	4, 9	ASN111 (2)	Conventional	ILE79	Alkyl	GLN82	9, 14	9, 14	3, 7	GLU72	Conventional	ILE79	Alkyl	GLN82	10, 13	10, 13	3, 7
				TYR33	Pi-Alkyl	GLN77						TYR33	Pi-Alkyl	GLN77						TYR33	Pi-Alkyl	GLN77
				TRP109 (6)	Pi-Alkyl	GLU72						TRP109 (5)	Pi-Alkyl	GLU72						HIS34	Pi-Alkyl	ASN111
						LYS112								LYS112						TRP109 (4)	Pi-Alkyl	HIS78
						HIS34								HIS34								LYS112
						ASN111
C. asiatica (Mol 1)	10719817	GLN70 (2)	Conventional	LYS55 (2)	Alkyl	SER76	11, 15	3, 3	2,3	GLN70 (3)	Conventional	LYS55 (2)	Alkyl	SER76	11, 15	3, 3	2,3	LYS55	Conventional	LYS55 (2)	Alkyl	MET58	11, 13	3, 3	1
		THR113 (2)	Conventional	VAL73 (2)	Alkyl	GLY75				THR113 (2)	Conventional	VAL73 (2)	Alkyl	GLY75				GLN70	Conventional	VAL73 (2)	Alkyl	GLY75
		GLU72	Conventional	LYS112	Alkyl	PRO74				GLU72	Conventional	LYS112	Alkyl	PRO74				GLU72	Conventional	LYS112	Alkyl	PRO74
				LYS55		GLN77								GLN77						THR113		GLN77
						ARG56								ARG56								ARG56
		*Red color indicates unfavourable donor-donor or acceptor-acceptor
