# Supplementary material for: In-silico identification of anti-cholera phytochemicals from Indian medicinal plants
Source: PLoS One. 2026 Feb 2;21(2):e0342058. doi: 10.1371/journal.pone.0342058 (PMC12863543; doi:10.1371/journal.pone.0342058)
Supplement: S6 Dataset — Per-residue contributions to the binding energy for all complexes are presented. Residues contribute moderately (≤−0.2 kJ/mol) to favorably (≤−0.5 kJ/mol), and their individual energy components (VdW-van der Waals force, Elec-electrostatic energy contribution, Pol-polar solvation energy, and SASA-nonpolar solvation energy) are presented. A diverse set of amino acid residues was identified as major contributors to binding. (XLSX) [file pone.0342058.s011.xlsx]

## Sheet: ctxB3-A. indica (mol 1)
Residues	vDW	Electrostatic	polar	apolar	total
ILE-60	-11.595	-0.753	2.239	-1.105	-11.214
ILE-68	-4.26	-0.2	0.679	-0.576	-4.357
THR-49	-5.478	-1.012	2.998	-0.789	-4.281
PRO-114	-4.176	-0.525	1.024	-0.6	-4.277
MET-58	-3.279	-0.061	0.382	-0.419	-3.377
THR-62	-2.556	-0.611	1.204	-0.355	-2.318
GLU-50	-0.855	-5.034	3.778	-0.172	-2.283
ILE-61	-1.794	0.198	0.143	-0.002	-1.456
LEU-52	-1.184	-1.029	1.022	-0.128	-1.32
TYR-48	-1.854	-0.059	0.695	-0.022	-1.241
ALA-53	-1.042	-0.136	0.422	-0.177	-0.934
SER-51	-3.413	-2.347	5.432	-0.503	-0.832
PHE-69	-0.686	0.116	-0.123	0	-0.693
ALA-59	-0.538	0.063	-0.075	0	-0.551
THR-113	-0.968	-0.11	0.772	-0.101	-0.409
GLU-100	-0.006	-0.393	0.033	0.001	-0.366
ALA-67	-0.182	-0.118	-0.059	0	-0.358
HIS-115	-0.195	0.01	-0.157	-0.001	-0.342
ASP-91	-0.009	-0.446	0.119	-0.001	-0.337
LYS-55	-0.052	-0.231	-0.043	0	-0.326
ASP-43	-0.008	-0.312	0.056	0	-0.264
PHE-46	-0.343	-0.052	0.144	-0.009	-0.26
PHE-63	-0.197	-0.034	-0.007	-0.002	-0.239
LYS-112	-0.193	0.203	-0.217	0	-0.206

## Sheet: ctxB7-A. indica (mol 1)
Residue	vDW	Electrostatic	polar	apolar	total
TRP-109	-6.689	-0.518	3.171	-0.703	-4.739
MET-89	-3.405	-0.134	0.208	-0.232	-3.563
TYR-33	-5.407	-1.151	4.961	-0.828	-2.425
ILE-86	-2.107	-0.222	0.224	-0.241	-2.346
LEU-29	-2.301	-0.041	0.438	-0.272	-2.176
ALA-85	-2.407	0.01	1.097	-0.429	-1.729
GLN-82	-5.465	-1.953	6.852	-0.861	-1.427
ILE-79	-1.312	0.074	0.019	-0.197	-1.416
GLU-72	0.03	-8.247	7.133	-0.16	-1.245
LYS-90	-0.155	-0.819	-0.062	-0.001	-1.036
PRO-23	-1.04	-0.27	0.432	-0.128	-1.006
LYS-84	-0.339	-0.619	-0.033	-0.001	-0.993
PRO-74	-0.906	-0.254	0.377	-0.134	-0.918
ARG-88	-2.262	-0.758	2.396	-0.292	-0.916
LYS-83	-0.369	-0.749	0.211	0	-0.907
ALA-119	-1.177	-0.446	0.837	-0.06	-0.846
ARG-94	-0.033	-0.429	-0.114	0	-0.577
ILE-26	-0.79	-0.023	0.282	-0.044	-0.576
ALA-116	-0.58	-0.09	0.155	-0.012	-0.526
VAL-71	-0.27	-0.172	-0.055	-0.009	-0.506
MET-122	-0.674	-0.043	0.337	-0.085	-0.464
HIS-78	-2.172	-1.331	3.444	-0.345	-0.404
LEU-93	-0.302	-0.055	0.021	-0.012	-0.347
ILE-120	-1.525	-0.661	2.04	-0.198	-0.343
SER-81	-1.084	-0.199	1.091	-0.149	-0.342
THR-36	-0.154	-0.016	-0.152	0	-0.322
ARG-56	-0.094	-0.635	0.417	-0.006	-0.319
ILE-117	-0.364	-0.622	0.724	-0.021	-0.283
THR-92	-1.039	-0.313	1.248	-0.177	-0.281
HIS-34	-1.337	-0.737	2.084	-0.243	-0.232
ASN-35	-0.284	-0.238	0.317	-0.018	-0.223
VAL-108	-0.11	-0.067	-0.047	0	-0.223

## Sheet: ctxB3-A. indica (mol 2)
Residue	vDW	Electrostatic	polar	apolar	total
MET-89	-8.284	-0.135	0.853	-0.554	-8.121
ALA-119	-3.424	-2.844	2.652	-0.207	-3.824
ILE-86	-3.161	-0.985	0.647	-0.261	-3.759
LEU-29	-3.065	0.086	0.234	-0.437	-3.181
ALA-85	-4.79	-0.497	3.059	-0.73	-2.958
PRO-23	-2.648	-1.564	1.646	-0.385	-2.951
ILE-120	-3.638	-2.602	3.943	-0.418	-2.715
ILE-26	-1.955	-0.295	0.361	-0.182	-2.071
GLN-24	-3.672	-0.987	3.692	-0.494	-1.46
GLN-82	-3.459	-2.666	5.45	-0.57	-1.245
LYS-112	-0.022	-0.906	-0.1	0.001	-1.027
ASP-91	-0.189	-1.627	0.853	-0.002	-0.965
PRO-74	-0.607	-0.589	0.303	-0.061	-0.954
TRP-109	-1.162	-0.016	0.48	-0.209	-0.907
VAL-71	-0.622	-0.214	0.052	-0.047	-0.831
ARG-56	-0.019	-0.9	0.129	-0.001	-0.791
GLU-87	-0.329	-0.83	0.508	0.002	-0.649
SER-81	-0.612	-0.516	0.559	-0.035	-0.603
LYS-105	-0.114	-0.325	-0.144	0	-0.584
ASN-25	-0.776	-0.204	0.506	-0.027	-0.5
ASP-80	-0.079	-0.573	0.191	0.001	-0.46
LYS-90	-0.322	0.024	-0.075	-0.001	-0.374
LEU-93	-0.311	-0.055	0.034	0	-0.332
MET-122	-0.643	0.382	0.012	-0.043	-0.292
HIS-78	-0.122	-0.41	0.27	0	-0.261
LYS-83	-0.307	-0.097	0.147	0.002	-0.254
GLU-32	-0.113	-0.741	0.604	-0.001	-0.252
LEU-106	-0.14	-0.106	0.004	0	-0.243
SER-121	-0.712	0.067	0.45	-0.046	-0.24
VAL-73	-0.158	-0.21	0.165	0.002	-0.201

## Sheet: ctxB7-A. indica (mol 2)
Residue	vDW	Electrostatic	polar	apolar	total
TRP-109	-13.173	-1.207	6.276	-1.477	-9.581
TYR-33	-10.152	-1.33	5.467	-1.192	-7.207
ILE-86	-4.319	0.178	0.328	-0.754	-4.566
MET-89	-1.919	-0.834	0.427	-0.193	-2.518
ALA-118	-5.43	-0.478	4.713	-0.717	-1.912
PRO-74	-1.496	0.368	0.164	-0.19	-1.155
ALA-85	-1.836	-0.079	1.137	-0.366	-1.144
ILE-79	-0.901	0.027	-0.088	-0.115	-1.078
ALA-116	-1.053	-0.284	0.496	-0.087	-0.928
ARG-88	-0.267	-0.967	0.396	-0.009	-0.848
ASN-35	-1.013	-0.407	0.69	-0.021	-0.752
THR-36	-1.395	0.064	0.652	-0.048	-0.727
ASP-80	-0.098	-0.705	0.095	0	-0.708
LYS-90	-0.107	-0.993	0.433	0	-0.667
VAL-71	-0.58	-0.398	0.358	-0.025	-0.645
LEU-29	-0.516	-0.244	0.163	-0.015	-0.613
GLU-32	-0.469	-0.286	0.154	-0.009	-0.61
ALA-119	-0.779	-0.078	0.366	-0.007	-0.498
ARG-94	-0.013	-0.676	0.194	0	-0.495
HIS-34	-3.276	-4.118	7.482	-0.558	-0.47
VAL-108	-0.393	-0.01	-0.006	0	-0.409
CYS-30	-0.271	-0.146	0.052	0	-0.365
ASN-111	-0.651	0.53	-0.166	-0.024	-0.311
ASN-110	-0.247	0.112	-0.114	0	-0.249
LYS-44	-0.002	-0.273	0.03	0	-0.244
SER-81	-0.388	0.122	0.038	-0.014	-0.241
GLN-77	-0.723	-0.108	0.738	-0.131	-0.225
LYS-102	-0.003	-0.219	0.01	0	-0.212
LEU-106	-0.071	-0.112	-0.029	0	-0.212

## Sheet: ctxB3-M. alba (mol 10)
Residue	vDW	Electrostatic	polar	apolar	total
ILE-95	-7.221	-0.438	0.738	-1.058	-7.979
MET-122	-3.813	0.194	1.135	-0.457	-2.942
THR-92	-5.202	-1.348	5.566	-0.589	-1.574
ALA-96	-1.48	-0.122	0.092	-0.039	-1.549
THR-99	-1.546	-1.798	2.328	-0.268	-1.284
ALA-123	-0.446	-2.75	2.135	-0.124	-1.184
ALA-101	-1.107	0.359	0.203	-0.216	-0.762
ASN-124	-0.747	-3.901	4.083	-0.123	-0.687
MET-89	-0.513	-0.186	0.198	-0.003	-0.504
LEU-93	-0.429	-0.005	-0.049	0	-0.483
ASP-43	-0.017	-0.694	0.412	0.003	-0.296
LEU-98	-0.52	-0.068	0.388	-0.066	-0.266
ARG-94	-0.928	-1.122	1.862	-0.068	-0.256
LEU-52	-0.597	-0.097	0.552	-0.097	-0.239
ILE-60	-0.195	-0.006	0.03	-0.031	-0.202

## Sheet: ctxB7-M. alba (mol 10)
Residue	vDW	Electrostatic	polar	apolar	total
ILE-95	-8.312	-0.418	0.581	-1.188	-9.339
MET-122	-3.496	-0.172	1.249	-0.399	-2.819
ALA-96	-1.969	-0.131	0.257	-0.066	-1.909
ALA-101	-1.313	0.117	0.131	-0.208	-1.273
THR-92	-4.846	-0.459	4.634	-0.585	-1.255
THR-99	-2.501	-0.552	2.566	-0.395	-0.882
LEU-93	-0.567	0.038	-0.009	-0.005	-0.544
LEU-98	-0.608	-0.016	0.274	-0.057	-0.408
ARG-94	-0.912	0.153	0.438	-0.072	-0.394
MET-89	-0.547	0.065	0.174	-0.032	-0.34
TYR-48	-0.304	-0.155	0.155	-0.03	-0.334
ALA-59	-0.359	-0.128	0.2	-0.034	-0.322
VAL-103	-0.122	-0.027	0.027	-0.001	-0.123
ALA-53	-0.252	-0.111	0.28	-0.028	-0.11
ILE-61	-0.09	0.017	0.006	-0.004	-0.071
TYR-97	-0.231	-0.054	0.211	0.005	-0.069
VAL-71	-0.051	-0.017	0.008	0	-0.059
LEU-29	-0.044	-0.01	0.014	-0.011	-0.051
ILE-60	-0.154	-0.012	0.116	0	-0.05
LEU-106	-0.024	-0.006	0.001	-0.001	-0.03
ILE-45	-0.088	-0.016	0.078	-0.002	-0.028
ILE-86	-0.07	0.002	0.046	-0.006	-0.028
TRP-109	-0.007	0.003	-0.014	-0.004	-0.022

## Sheet: ctxB3-A. bidentata (mol 1)
Residue	vDW	Electrostatic	polar	apolar	total
ILE-95	-3.632	0.052	0.574	-0.559	-3.565
MET-122	-4.747	-0.225	2.67	-0.541	-2.843
LYS-84	-1.3	-0.613	0.775	-0.186	-1.325
ALA-101	-1.435	0.065	0.334	-0.277	-1.314
ARG-88	-3.301	-0.69	3.448	-0.476	-1.019
THR-92	-3.027	-0.559	3.084	-0.48	-0.982
ALA-96	-1.271	0.042	0.298	-0.043	-0.974
ALA-85	-0.839	-0.007	0.018	-0.119	-0.947
PRO-23	-0.252	-1.375	0.8	-0.028	-0.855
LEU-29	-0.614	-0.12	0.15	-0.106	-0.69
MET-89	-0.375	-0.061	-0.089	-0.004	-0.53
ILE-26	-0.737	0.07	0.222	-0.05	-0.495
ASN-124	-2.078	-0.605	2.571	-0.38	-0.491
LEU-93	-0.275	-0.052	-0.087	0.001	-0.413
LYS-83	-0.097	-0.134	-0.042	0.001	-0.272
ASP-43	-0.023	-0.129	-0.071	0.002	-0.221
GLU-100	-0.263	-0.11	0.17	0	-0.203

## Sheet: ctxB7-A. bidentata (mol 1)
Residue	vDW	Electrostatic	polar	apolar	total
ILE-95	-4.543	0.169	0.495	-0.677	-4.557
MET-122	-4.337	-0.042	1.371	-0.525	-3.533
ALA-101	-1.273	-0.002	0.252	-0.24	-1.264
ALA-96	-1.426	0.144	0.139	-0.035	-1.179
THR-99	-1.872	-1.654	2.953	-0.317	-0.89
ARG-88	-3.845	0.181	3.457	-0.586	-0.792
THR-92	-3.986	-0.523	4.421	-0.552	-0.64
LYS-102	-0.221	-0.408	0.114	-0.002	-0.518
ASP-91	-1.553	-0.225	1.424	-0.152	-0.506
MET-89	-0.416	-0.149	0.08	-0.004	-0.49
LEU-93	-0.331	-0.095	-0.018	0	-0.445
GLU-104	-0.085	-0.051	-0.219	-0.005	-0.361
GLU-50	-0.035	-0.342	0.044	-0.004	-0.337
TRP-109	-0.664	0.058	0.322	-0.045	-0.328
ILE-26	-0.45	-0.006	0.163	-0.033	-0.325
ASN-111	-0.12	-0.556	0.424	-0.036	-0.288
LEU-29	-0.29	0.018	0.064	-0.055	-0.263
ASP-43	-0.019	-0.057	-0.181	-0.001	-0.258
LYS-112	-0.046	-1.481	1.305	-0.025	-0.247
ILE-79	-0.235	-0.002	0.037	-0.039	-0.239
ASN-25	-0.413	-0.026	0.274	-0.043	-0.209

## Sheet: ctxB3-B. flabellifer (mol 2)
Residue	vDW	Electrostatic	polar	apolar	total
TYR-39	-7.416	-0.012	3.52	-0.952	-4.86
ALA-67	-4.728	-0.149	2.328	-0.528	-3.078
PHE-69	-3.146	0.091	1.201	-0.219	-2.073
LEU-41	-3.122	0.128	1.84	-0.277	-1.431
ASN-65	-5.287	-0.883	5.724	-0.808	-1.254
GLY-66	-2.42	-0.027	1.964	-0.246	-0.729
PHE-63	-0.701	-0.07	0.189	-0.009	-0.591
ILE-79	-0.5	-0.072	0.137	-0.089	-0.523
PRO-114	-0.782	-0.481	0.853	-0.056	-0.465
LYS-112	-0.16	-0.664	0.388	-0.014	-0.45
GLU-104	-0.08	-0.142	-0.148	0	-0.37
GLN-77	-0.809	-0.108	0.705	-0.127	-0.338
HIS-78	-0.656	-0.131	0.539	-0.062	-0.31
GLN-37	-0.296	0.11	-0.123	-0.001	-0.309
THR-113	-0.579	-0.374	0.787	-0.134	-0.3
LEU-106	-0.285	-0.042	0.03	-0.001	-0.298
TRP-109	-0.187	0.032	-0.128	-0.008	-0.291
VAL-108	-0.322	-0.051	0.129	-0.001	-0.246

## Sheet: ctxB7-B. flabellifer (mol 2)
Residue	vDW	Electrostatic	polar	apolar	total
ILE-95	-4.618	0.108	0.38	-0.758	-4.888
MET-122	-3.793	-0.258	1.293	-0.485	-3.243
ALA-101	-1.305	-0.275	0.521	-0.25	-1.309
MET-89	-1.31	-0.011	0.129	-0.065	-1.258
ALA-96	-1.254	0.037	0.13	-0.033	-1.121
ALA-123	-0.636	-1.866	1.984	-0.127	-0.644
LYS-90	-0.272	-0.111	-0.163	0	-0.547
LEU-93	-0.393	-0.013	-0.037	0	-0.443
ARG-94	-1.235	0.157	0.762	-0.105	-0.421
ARG-88	-5.987	0.756	5.724	-0.875	-0.382
ALA-85	-0.513	-0.176	0.402	-0.079	-0.367
LEU-29	-0.342	0.029	0.016	-0.055	-0.352
LEU-98	-0.411	0.065	0.081	-0.059	-0.325
ILE-86	-0.279	-0.029	0.054	-0.019	-0.273
LYS-84	-0.224	0.084	-0.087	0.001	-0.226
