# Supplementary material for: In-silico identification of anti-cholera phytochemicals from Indian medicinal plants
Source: PLoS One. 2026 Feb 2;21(2):e0342058. doi: 10.1371/journal.pone.0342058 (PMC12863543; doi:10.1371/journal.pone.0342058)
Supplement: S7 Dataset — Non-bonded interaction (hydrogen, hydrophobic, van der Waals, and others) of complexes between ctxB genotypes (ctxB3, ctxB7) and five selected phytochemicals are compared before and after molecular dynamic simulations, highlighting changes in interacting residues. (XLSX) [file pone.0342058.s012.xlsx]

## Sheet: Post simulation Analysis
		Non-Bond intermolecular interaction between selected phytochemicals and ctxB genotypes at 0 ns (Before Simulation)								Non-Bond intermolecular interaction between selected phytochemicals and ctxB genotypes at 100 ns (After Simulation)
Phytochemicals	ctxB genotypes	Hydrogen bond	Category (Conventional, Hydrogen-Carbon)	Others (Hydrophobic, electrostatic, and others)	Category (alkyl, pi alkyl, pi-pi stacked, Pi-sulfer, Pi-cation)	van-der Waals	Total (No. of interactive residue, no. of interaction)	Common with GM1 interaction (No. of interactive residue, no. of interaction)	Common with pentamer interaction (No. of interactive residue, no. of interaction)	Hydrogen bond	Category (Conventional, Hydrogen-Carbon)	Others (Hydrophobic, electrostatic, and others)	Category (alkyl, pi alkyl, pi-pi stacked, Pi-sulfer, Pi-cation)	van-der Waals	Total (No. of interactive residue, no. of interaction)	Common with GM1 interaction (No. of interactive residue, no. of interaction)	Common with pentamer interaction (No. of interactive residue, no. of interaction)
M. alba (Mol 10)	ctxB3	GLN82	Conventional	GLN82	Pi-Sigma	HIS78	12, 14	6, 7	8, 10	ILE117	Conventional	ALA85	Alkyl	LEU29	16, 19	5, 5	13, 15
												MET89 (2)	Alkyl	THR22
				ALA85	Alkyl	VAL71								THR92
		ILE117	Conventional									ILE120	Alkyl	ALA119
				ILE79	Alkyl									GLU72
						MET89				ALA118	Carbon	ARG88	Alkyl	HIS78
		GLU72	Conventional	TYR33	Pi-Alkyl									TRP109
				TRP109	Pi-Alkyl	SER81						ALA85	Pi-Alkyl	TYR33
				ALA85	Pi-Alkyl							ALA118	Pi-Alkyl	SER81
				ILE86	Pi-Alkyl									GLN82
M. alba (Mol 10)	ctxB7	ARG94	Conventional	GLU50	Pi-Anion	GLU57	13, 16	0	7, 9	ARG94	Conventional	LEU52 (2)	Alkyl	GLU57	8, 13	0	8, 13
		GLU87	Conventional	GLU87	Pi-Anion	SER51				GLU50	Conventional	TYR97 (2)	Pi-Alkyl	TYR48
				PRO74 (2)	Alkyl	MET58				ARG94 (2)	Carbon	ARG94	Pi-Alkyl	LEU98
				VAL73	Alkyl	ALA59								ILE95
				LEU52 (2)	Alkyl	TYR48
				LYS90	Pi-Alkyl	ASP91
A. bidentata (Mol 1)	ctxB3	GLU72	Conventional	ILE79	Alkyl	GLN82	10, 13	10, 13	3, 7			ALA85 (2)	Alkyl	PRO74	13, 19	5, 7	7, 11
												ALA116 (3)	Alkyl	HIS78
				TYR33	Pi-Alkyl	GLN77						ALA118 (2)	Alkyl	GLN82
												ILE86	Alkyl	MET89
				TRP109 (4)	Pi-Alkyl	ASN111						TYR33	Pi-Alkyl	THR36
						HIS78						TRP109 (3)	Pi-Alkyl	ILE117
				HIS34	Pi-Alkyl	LYS112								GLU72
A. bidentata (Mol 1)	ctxB7	ASN111	Conventional	ILE79	Alkyl	GLN82	9, 14	9, 14	3, 8			ARG88 (2)	Alkyl	THR99	8, 9	0	6, 7
						GLN77								ALA96
				TYR33	Pi-Alkyl	GLU72						ILE95	Alkyl	MET122
						HIS34								THR92
				TRP109 (6)	Pi-Alkyl	LYS112						ALA101	Alkyl	ASP91
A. indica (Mol 1)	ctxB3	HIS78	Conventional	TRP109 (2)	Pi-Pi Stacked	ILE79	11, 14	11, 14	4, 7	GLU72	Conventional	TRP109 (2)	Pi-Pi Stacked	ALA85	14, 16	7, 9	8, 10
														ALA118
				TYR33	Pi-Pi T-shaped	LYS112						MET89	Alkyl	ILE117
														THR22
		ASN111	Conventional	TYR33 (2)	Pi-Alkyl	GLN82				GLN82	Pi-Donor	ILE86	Alkyl	TYR33
						GLN77								ASN111
				HIS34	Pi-Alkyl	GLU32						ILE79	Alkyl	LYS112
						GLU72						TRP109	Pi-Alkyl	ALA116
A. indica (Mol 1)	ctxB7	LYS112	Conventional	TRP109 (2)	Pi-Pi Stacked	ILE79	12, 15	11, 14	4, 7	GLU72	Conventional	ALA85 (2)	Alkyl	GLN82	13, 16	4, 4	9, 12
						HIS78								LYS84
				TYR33	Pi-Pi T-shaped	GLN82						MET89 (2)	Alkyl	SER81
						GLN77				HIS78	Carbon			TRP109
		GLU72	Conventional	TYR33 (2)	Pi-Alkyl	GLU32						ILE86	Alkyl	ALA118
						ASN111						ARG88	Alkyl	ILE117
				HIS34	Pi-Alkyl	ASN35						ALA85	Pi-Alkyl	ALA119
A. indica (Mol 2)	ctxB3	ILE120	Conventional	MET89	Pi-Sulfur	TYR33	13, 14	3, 3	12, 13	TYR33	Conventional	ALA85	Alkyl	THR22	17, 18	4, 4	13, 14
						ALA118								THR92
		ARG88	Carbon			TRP109				ILE120	Conventional	ALA85	Pi-Alkyl	PRO23
				ALA85	Pi-Alkyl	ILE86								GLN24
		THR92	Carbon			ALA119				SER81	Carbon	ILE86	Pi-Alkyl	LEU29
						LEU29								ALA118
		GLN82	Pi-Donor	ARG88	Pi-Alkyl	SER81				ALA119	Carbon	MET89	Pi-Alkyl	TRP109
										GLN82	Pi-Donor	ARG88	Pi-Alkyl	GLU72
A. indica (Mol 2)	ctxB7	HIS34 (2)	Conventional	TRP109 (2)	Pi-Pi Stacked	GLU72	10, 13	9, 12	3, 5	ARG88 (2)	Conventional	ALA85 (2)	Alkyl	TRP109	14, 16	4, 4	9, 11
						HIS78						TYR33	Pi-Alkyl	CYS30
		ASN111	Conventional			GLN82						LEU29	Pi-Alkyl	THR36
						TYR33						CYS107	Pi-Alkyl	THR22
						GLN77						ALA118	Pi-Alkyl	GLN82
		TRP109	Carbon			ASN35						ALA119	Pi-Alkyl	SER81
						LYS112								ILE79
B. flabellifer (Mol 2)	ctxB3	GLU72	Conventional	TRP109 (4)	Pi-Alkyl	GLN82	10, 13	10, 13	3, 7			ALA85	Alkyl	GLN82	14, 15	5, 6	11, 11
														TYR33
						GLN77						MET89	Alkyl	THR92
				ILE79	Alkyl									ILE120
						ASN111						ARG88	Alkyl	ALA119
				TYR33	Pi-Alkyl									ALA118
						HIS78								ILE117
												HIS78 (2)	Pi-Alkyl	ILE86
				HIS34	Pi-Alkyl	LYS112								TRP109
														GLU72
B. flabellifer (Mol 2)	ctxB7			ILE79	Pi-Alkyl	HIS34	9, 14	9, 14	3, 8	GLN82	Conventional	ALA85 (2)	Alkyl	ILE86	13, 15	1, 1	9, 11
														THR92
				TYR33	Alkyl	GLN77						ARG88	Alkyl	ASN124
														ILE120
						GLN82						MET89 (2)	Alkyl	SER121
				TRP109 (6)	Pi-Alkyl	GLU72								ILE26
						ASN111						MET122	Alkyl	ALA119
						LYS112								LEU29
